# Supplementary material for: Molecular basis of potent antiviral HLA-C-restricted CD8+ T cell response to an immunodominant SARS-CoV-2 nucleocapsid epitope
Source: Nat Commun. 2025 Aug 28;16:8062. doi: 10.1038/s41467-025-63288-3 (PMC12394707; doi:10.1038/s41467-025-63288-3)
Supplement: Supplementary file 3 — Supplementary Data 1 [file 41467_2025_63288_MOESM3_ESM.xlsx]

## Sheet: Table 3 
Supplementary Data 1. TCR repertoire of KF9/C12-specific T cells.
Donor	TCRα			TCRβ				Count	Frequency	TCR		Donor	TCRβ				Count	Frequency
	TRAV	TRAJ	CDR3α	TRBV	TRBD	TRBJ	CDR3β						TRBV	TRBD	TRBJ	CDR3
GV37	TRAV5*01	TRAJ29*01	CAEVEGNTPLVF	TRBV7-8*01	TRBD2*02	TRBJ2-1*01	CASSLAGLAGGVEQFF	2	9.1	GV37 TCR		GV69	TRBV28*01	TRBJ2-7*01	TRBD1*01	CASSPYDRDEQYF	7	25.9
	TRAV6*02	TRAJ9*01	CALGSNTGGFKTIF	TRBV6-2*01	TRBD1*01	TRBJ2-1*01	CASSLGTANEQFF	2	9.1				TRBV13*01	TRBJ2-7*01	TRBD2*02	CASSARDWGGPPYEQYF	2	7.4
	TRAV10*01	TRAJ35*01	CVVSARGFGNVLHC	TRBV10-3*03	TRBD2*02	TRBJ2-5*01	CAIRRSPQETQYF	1	4.5				TRBV4-2*01	TRBJ2-3*01	TRBD2*01	CASSQVETSGFSTDTQYF	1	3.7
	TRAV9-2*02	TRAJ52*01	CALSDIYAGGTSYGKLTF	TRBV3-1*01	TRBD1*01	TRBJ1-4*01	CASPGPNEKLFF	1	4.5				TRBV5-1*01	TRBJ1-3*01	TRBD1*01	CASSGGTGGGNTIYF	1	3.7
	TRAV3*01	TRAJ35*01	CAVRGFGNVLHC	TRBV5-1*01	TRBD1*01	TRBJ2-4*01	CASRTGIAKNIQYF	1	4.5				TRBV5-4*01	TRBJ2-5*01	TRBD1*01	CASSLGSPETQYF	1	3.7
	TRAV8-1*01	TRAJ23*01	CAVNPAPVGNQGGKLIF	TRBV6-5*01	TRBD1*01	TRBJ2-3*01	CASSAGDRGILFSTDTQYF	1	4.5				TRBV5-6*01	TRBJ2-7*01	TRBD1*01	CASRLTGWSVGYEQYF	1	3.7
	TRAV8-1*01	TRAJ48*01	CAVNAPFGNEKLTF	TRBV11-2*01	TRBD1*01	TRBJ2-7*01	CASSDKGVVVDEQYF	1	4.5				TRBV6-2*01	TRBJ1-2*01	TRBD1*01	CASSYSTAIYGYTF	1	3.7
	TRAV38-2/DV8*01	TRAJ30*01	CAYRRDRDDKIIF	TRBV28*01	TRBD1*01	TRBJ1-1*01	CASSFFRRTEAFF	1	4.5				TRBV7-9*03	TRBJ1-1*01	TRBD1*01	CASSSRQGNTEAFF	1	3.7
	TRAV19*01	TRAJ54*01	CALSEAWGAQKLVF	TRBV12-4*01	TRBD2*01	TRBJ2-7*01	CASSFLLAGYEQYF	1	4.5				TRBV10-2*01	TRBJ2-3*01	TRBD1*01	CASSESWAGTDTQYF	1	3.7
	TRAV8-2*01	TRAJ47*02	CVVRPYGNKLVF	TRBV10-2*01	TRBD2*01	TRBJ1-1*01	CASSKFRGGVLTDTEAFF	1	4.5				TRBV11-2*01	TRBJ2-3*01	TRBD2*01	CASRPPQTSTDTQYF	1	3.7
	TRAV38-1*01	TRAJ47*02	CALEYGNKLVF	TRBV5-1*01	TRBD1*01	TRBJ2-3*01	CASSLARNWFADTQYF	1	4.5				TRBV11-2*01	TRBJ2-3*01		CASSLARTDTQYF	1	3.7
	TRAV20*02	TRAJ58*01	CAVQDPSGSRLTF	TRBV4-3*01	TRBD2*01	TRBJ2-2*01	CASSQDGGGLDGELFF	1	4.5				TRBV12-4*01	TRBJ1-1*01	TRBD1*01	CASSLPGTGEIGADTEAFF	1	3.7
	TRAV38-2/DV8*01	TRAJ53*01	CAYRTPSGGSNYKLTF	TRBV4-1*01	TRBD2*01	TRBJ1-1*01	CASSQDTEVTRCMNTEAFF	1	4.5				TRBV20-1*01	TRBJ1-1*01	TRBD2*01	CSAERGWDTEAFF	1	3.7
	TRAV12-2*02	TRAJ52*01	CAVKRRAGGTSYGKLTF	TRBV7-9*03	TRBD1*01	TRBJ2-7*01	CASSRRTGRPYEQYF	1	4.5				TRBV20-1*01	TRBJ2-1*01	TRBD1*01	CSAPPTPFYNEQFF	1	3.7
	TRAV12-2*02	TRAJ20*01	CTALSSSDYKISF	TRBV7-6*01	TRBD1*01	TRBJ2-7*01	CASSSPRTGRGPYEQYF	1	4.5				TRBV20-1*01	TRBJ2-1*01	TRBD1*01	CSADRTGGAWNEQFF	1	3.7
	TRAV27*01	TRAJ52*01	CAGDAGGTSYGKLTF	TRBV4-3*01	TRBD1*01	TRBJ1-6*02	CASSWGNRNSPLHF	1	4.5				TRBV20-1*01	TRBJ2-1*01	TRBD1*01	CSAPPTPFYNEQFF	1	3.7
	TRAV25*01	TRAJ52*01	CPANAGGTSYGKLTF	TRBV4-3*01	TRBD1*01	TRBJ2-3*01	CASSWGSSRADTQYF	1	4.5				TRBV20-1*01	TRBJ2-1*01	TRBD2*01	CSASSGGPYNEQFF	1	3.7
	TRAV14/DV4*01	TRAJ53*01	CAMSGGSNYKLTF	TRBV6-2*01	TRBD2*01	TRBJ2-1*01	CASSYFWRGAAYNEQFF	1	4.5				TRBV20-1*01	TRBJ2-2*01	TRBD1*01	CSARDRENTGELFF	1	3.7
	TRAV14/DV4*01	TRAJ24*02	CAREKRWGKLQF	TRBV30*01	TRBD2*02	TRBJ2-3*01	CAWSVRDHGRGVTQYF	1	4.5				TRBV28*01	TRBJ1-1*01	TRBD2*01	CASSFYSGVGMNTEAFF	1	3.7
	TRAV41*01	TRAJ34*01	CAARGNTDKLIF	TRBV20-1*05	TRBD1*01	TRBJ2-7*01	CSASRRYEQYF	1	4.5				TRBV29-1*01	TRBJ2-2*01	TRBD1*01	CSVKDRITGELFF	1	3.7
Donor	TCRα			TCRβ				Count	Frequency	TCR		Donor	TCRβ				Count	Frequency
	TRAV	TRAJ	CDR3	TRBV	TRBD	TRBJ	CDR3						TRBV	TRBD	TRBJ	CDR3
GV66	TRAV8-6*02	TRAJ6*01	CAVTEGGGSYIPTF	TRBV6-5*01	TRBD1*01	TRBJ1-4*01	CASSPGTGEARKLFF	13	38.2	GV66 TCR		GV33	TRBV7-8*01	TRBD2*02	TRBJ2-1*01	CASSLGGAEQFF	2	14.3
	TRAV19*01	TRAJ24*02	CALSMTTDSWGKLQF	TRBV3-1*01	TRBD2*01	TRBJ2-4*01	CASSQEFPSSIQYF	4	12				TRBV7-8*01	TRBD1*01	TRBJ1-2*01	CASSLGGWVGYTF	2	14.3
	TRAV26-1*01	TRAJ39*01	CIVRVDNAGNMLTF	TRBV4-3*01	TRBD1*01	TRBJ1-2*01	CASSQDTTGVGYGYTF	2	6				TRBV12-4*01	TRBD2*01	TRBJ2-7*01	CASSLESREQYF	2	14.3
	TRAV4*01	TRAJ45*01	CLVGDRSGGGADGLTF	TRBV5-5*01	TRBD1*01	TRBJ1-2*01	CASSYGTGSSGYTF	1	2.4				TRBV6-2*01	TRBD2*02	TRBJ2-1*01	CATPGGRALPEQFF	1	7.1
	TRAV3*01	TRAJ29*01	CAVRDGPGNTPLVF	TRBV12-4*01	TRBD1*01	TRBJ2-1*01	CASGRDSSYNEQFF	1	2.4				TRBV6-5*01	TRBD2*02	TRBJ2-3*01	CATAWRKREFTDTQYF	1	7.1
	TRAV6*02	TRAJ21*01	CALDENFNKFYF	TRBV5-4*01	TRBD1*01	TRBJ2-2*01	CASSLETPITGELFF	1	2.4				TRBV7-6*02	TRBD1*01	TRBJ2-1*01	CASSIRDRGEYNEQFF	1	7.1
	TRAV14/DV4*03	TRAJ28*01	CASSPSGAGSYQLTF	TRBV15*02	TRBD1*01	TRBJ2-5*01	CATSERGTGEKETQYF	1	2.4				TRBV10-2*01	TRBD2*01	TRBJ2-1*01	CASSPPGPIQVATYNEQFF	1	7.1
	TRAV8-4*03	TRAJ43*01	CAVSEDNDMRF	TRBV28*01	TRBD2*01	TRBJ1-6*02	CASSFSGVSXXNSPLHF	1	2.4				TRBV12-4*01	TRBD2*01	TRBJ2-1*01	CASSRLGTNEQFF	1	7.1
	TRAV14/DV4*03	TRAJ16*02	CAMRDFSDGQKLLF	TRBV13*01	TRBD1*01	TRBJ2-7*01	CASSLGQRNPYEQYF	1	2.4				TRBV20-1*01	TRBD2*01	TRBJ2-1*01	CSSLAASSYNEQFF	1	7.1
	TRAV13-1*01	TRAJ29*01	CAGVEGGNTPLVF	TRBV7-8*01	TRBD1*01	TRBJ2-5*01	CASRGGTQYF	1	2.4				TRBV27*01	TRBD2*02	TRBJ2-1*01	CASSSRGRGEYMDEQFF	1	7.1
	TRAV14/DV4*02	TRAJ30*01	CAMSAPHRDDKIIF	TRBV19*01	TRBD1*01	TRBJ1-1*01	CASSAWTGESNTEAFF	1	2.4				TRBV29-1*01	TRBD2*02	TRBJ2-3*01	CSVDPSKEGLEDTQYF	1	7.1
	TRAV4*01	TRAJ41*01	CLVVEGNSGYALNF	TRBV7-2*02	TRBD1*01	TRBJ2-3*01	CASSLDRGETDTQYF	1	2.4
	TRAV27*01	TRAJ35*01	CRRGSRQCPPF	TRBV28*01	TRBD1*01	TRBJ1-6*02	CASSLSGGGSPLHF	1	2.4			Donor	TCRβ				Count	Frequency
	TRAV29/DV5*01	TRAJ28*01	CAAELGAGSYQLTF	TRBV4-3*01	TRBD1*01	TRBJ1-4*01	CASSQDPVRRATNEKLFF	1	2.4				TRBV	TRBD	TRBJ	CDR3
	TRAV3*01	TRAJ8*01	CAVRDTGFQKLVF	TRBV13*01	TRBD1*01	TRBJ2-1*01	CASSRLGDEQFF	1	2.4			GV88	TRBV15*02	TRBD1*01	TRBJ2-7*01	CATSRGQGEIYEQYF	4	16
	TRAV3*01	TRAJ29*01	CAVREQGNTPLVF	TRBV12-4*01	TRBD2*01	TRBJ2-5*01	CASSRLGLETQYF	1	2.4				TRBV6-5*01	TRBD2*01	TRBJ2-3*01	CASSYGGRDTQYF	2	8
	TRAV8-6*02	TRAJ6*01	CAVIASEGPDLPAL	TRBV6-6*01	TRBD1*01	TRBJ1-5*01	CASSTGTGEAQPQHF	1	2.4				TRBV4-1*01	TRBD2*01	TRBJ2-7*01	CASSQERGEAREQYF	1	4
	TRAV14/DV4*03	TRAJ34*01	CAMGPPGDKLIF	TRBV20-1*01	TRBD1*01	TRBJ1-3*01	CSARGTGENTIYF	1	2.4				TRBV4-3*01	TRBD2*01	TRBJ2-3*01	CASSPMEASGGADTQYF	1	4
													TRBV6-5*01		TRBJ1-1*01	CASSYMVRTEAFF	1	4
Donor	TCRα			TCRβ				Count	Frequency				TRBV6-5*01	TRBD1*01	TRBJ1-5*01	CASSPGTGEARPQHF	1	4
	TRAV	TRAJ	CDR3	TRBV	TRBD	TRBJ	CDR3						TRBV6-5*01	TRBD2*02	TRBJ2-2*01	CASSYSAVAGVTGELFF	1	4
DC3	TRAV6*07	TRAJ33*01	CALDGMDSNYQLIW	TRBV7-2*01	TRBD1*01	TRBJ1-6*01	CASSLSTGISPLHF	6	20.7				TRBV6-5*01	TRBD2*01	TRBJ2-5*01	CASSYSNSGAGRKTQYF	1	4
	TRAV3*01	TRAJ8*01	CAVKYMRGIHKLAF	TRBV12-3*01	TRBD1*01	TRBJ2-7*01	CASSTKTVGIFYEQYF	1	3.4				TRBV7-6*01	TRBD2*01	TRBJ2-1*01	CASSSGLAGNEQFF	1	4
	TRAV3*01	TRAJ8*01	CAVRDMRGFQKLVF	TRBV12-3*01	TRBD1*01	TRBJ2-7*01	CASSTKTVGIFYEQYF	1	3.4				TRBV7-8*01		TRBJ2-1*01	CASSLGYEQFF	1	4
	TRAV30*05	TRAJ53*01	CGTVPGYNSGGSNYKLTF	TRBV4-3*01	TRBD2*01	TRBJ2-7*01	CASSQERSGGYEQYF	1	3.4				TRBV7-8*01	TRBD2*01	TRBJ2-1*01	CASSQRDRGEFNEQFF	1	4
	TRAV41*01	TRAJ47*02	CAVSPYGNKLVF	TRBV27*01	TRBD2*01	TRBJ2-7*01	CASSFGGDYEQYF	1	3.4				TRBV7-8*01	TRBD2*01	TRBJ2-1*01	CASRSSAEQFF	1	4
	TRAV8-6*01	TRAJ17*01	CAIKAAGNKLTF	TRBV7-2*01	TRBD2*01	TRBJ2-1*01	CASSFLGGDEQFF	1	3.4				TRBV7-8*01	TRBD2*01	TRBJ2-1*01	CASLTGTPLFF	1	4
	TRAV23/DV6*01	TRAJ24*03	CAASRGDSWGKFQF	TRBV5-5*02	TRBD1*01	TRBJ1-6*02	CASSFPTGSPLHF	1	3.4				TRBV9*02	TRBD2*01	TRBJ2-1*01	CASSIWPGNEQFF	1	4
	TRAV38-1*01	TRAJ24*02	CAFMTATDSWGKLQF	TRBV5-6*01	TRBD2*01	TRBJ2-3*01	CASSHLAGGIISTDTQYF	1	3.4				TRBV12-4*01	TRBD1*01	TRBJ2-1*01	CASSRDSSYNEQFF	1	4
	TRAV5*01	TRAJ36*01	CAVLEETGANNLFF	TRBV11-2*01	TRBD1*01	TRBJ2-1*01	CASSLDRSDNEQFF	1	3.4				TRBV12-4*01	TRBD1*01	TRBJ2-3*01	CASSLLGTDTQYF	1	4
	TRAV13-1*02	TRAJ37*01	CAASRPLSGNTGKLIF	TRBV11-2*01	TRBD1*01	TRBJ2-2*01	CASSLFRGTGELFF	1	3.4				TRBV12-4*01	TRBD1*01	TRBJ1-2*01	CASSLSPRTELYGYTF	1	4
	TRAV6*02	TRAJ44*01	CALTGTASKLTF	TRBV7-8*01	TRBD1*01	TRBJ1-1*01	CASSLFSGHPNTEAFF	1	3.4				TRBV13*01	TRBD1*01	TRBJ2-1*01	CASSQLRGQGDNEQFF	1	4
	TRAV8-4*01	TRAJ8*01	CAVSNTGFQKLVF	TRBV7-8*01	TRBD2*01	TRBJ1-5*01	CASSLRNQPQHF	1	3.4				TRBV13*01	TRBD2*01	TRBJ2-7*01	CASSFPTFPDEQYF	1	4
	TRAV26-1*01	TRAJ43*01	CIVRVNDMRF	TRBV9*01	TRBD2*01	TRBJ1-4*01	CASSVDGATNEKLFF	1	3.4				TRBV27*01	TRBD1*01	TRBJ2-3*01	CASSLWPTSTDTQYF	1	4
	TRAV19*01	TRAJ42*01	CALSEAGYGGSQANLMF	TRBV20-1*01	TRBD1*01	TRBJ2-2*01	CSARDPSGTATGELFF	1	3.4				TRBV28*01	TRBD2*01	TRBJ2-7*01	CASSFNTGETRPYEQYF	1	4
												Donor	TCRβ				Count	Frequency
													TRBV	TRBD	TRBJ	CDR3
												GV73	TRBV7-8*01	TRBD1*01	TRBJ2-1*01	CASSAGHEQFF	3	4.2
													TRBV5-4*01	TRBD1*01	TRBJ1-5*01	CASSLGTDPNQPQHF	2	2.8
													TRBV9*01	TRBD1*01	TRBJ1-1*01	CASSVGGVTEAFF	2	2.8
													TRBV12-4*01	TRBD2*01	TRBJ2-5*01	CASSNLGLAGPSEETQYF	2	2.8
													TRBV15*02	TRBD2*01	TRBJ2-3*01	CATSRDIAGGTDTQYF	2	2.8
													TRBV24-1*01	TRBD1*01	TRBJ1-2*01	CATAAGTEEDYTF	2	2.8
													TRBV28*01	TRBD1*01	TRBJ2-7*01	CASSFQVGAGGSVGRYEQYF	2	2.8
													TRBV29-1*01	TRBD2*02	TRBJ2-7*01	CSVEDVGGSIYEQYF	2	2.8
													TRBV2*01	TRBD1*01	TRBJ2-1*01	CASSERDRGEFNEQFF	1	1.4
													TRBV3-1*01	TRBD2*01	TRBJ2-5*01	CASSPRVREYQETQYF	1	1.4
													TRBV4-1*01	TRBD1*01	TRBJ2-1*01	CASSRDTYNEQFF	1	1.4
													TRBV4-1*01	TRBD1*01	TRBJ2-5*01	CASSQKRGTGGRETQYF	1	1.4
													TRBV4-1*01	TRBD2*01	TRBJ2-5*01	CASSQDQGLADQETQYF	1	1.4
													TRBV4-2*01	TRBD1*01	TRBJ1-2*01	CASSRGTGEYYGYTF	1	1.4
													TRBV5-4*01		TRBJ2-5*01	CASSLDSPQETQYF	1	1.4
													TRBV5-4*01	TRBD1*01	TRBJ2-7*01	CASSLAGPTYEQYF	1	1.4
													TRBV5-4*01	TRBD1*01	TRBJ2-5*01	CASSTDRPQETQYF	1	1.4
													TRBV5-5*02	TRBD1*01	TRBJ2-5*01	CASSLERDREGVETQYF	1	1.4
													TRBV5-5*02	TRBD1*01	TRBJ2-5*01	CASSLERDREGAETQYF	1	1.4
													TRBV5-6*01	TRBD2*02	TRBJ1-4*01	CASSMLIWESVGEKLFF	1	1.4
													TRBV5-6*01	TRBD2*01	TRBJ2-5*01	CASSLMGLAGLETQYF	1	1.4
													TRBV6-1*01	TRBD1*01	TRBJ1-2*01	CASSEATGGVGYGYTF	1	1.4
													TRBV6-1*01	TRBD1*01	TRBJ2-3*01	CASTQDGDLQVSTDTQYF	1	1.4
													TRBV6-2*01	TRBD1*01	TRBJ2-7*01	CASSSGQGEYYEQYF	1	1.4
													TRBV6-4*01	TRBD1*01	TRBJ2-1*01	CASSERDRGEYNEQFF	1	1.4
													TRBV6-5*01	TRBD1*01	TRBJ1-2*01	CASSYATGEYYGYTF	1	1.4
													TRBV6-5*01	TRBD1*01	TRBJ1-6*01	CASTERGRGEFLDSPLHF	1	1.4
													TRBV6-5*01	TRBD1*01	TRBJ2-2*01	CASSRIWTSRTGELFF	1	1.4
													TRBV6-5*01	TRBD1*01	TRBJ2-7*01	CASSLKDRGLYEQYF	1	1.4
													TRBV6-5*01	TRBD1*01	TRBJ2-3*01	CASSPRGRGEYPXTQYF	1	1.4
													TRBV6-5*01	TRBD2*02	TRBJ1-2*01	CASSYVARDGYTF	1	1.4
													TRBV6-5*01	TRBD2*02	TRBJ2-3*01	CASSYSGLGLAGVSSTDTQYF	1	1.4
													TRBV7-8*01	TRBD2*01	TRBJ2-7*01	CASSSGYEQYF	1	1.4
													TRBV7-8*01	TRBD2*02	TRBJ2-7*01	CASSLGGFEQYF	1	1.4
													TRBV7-8*01	TRBD2*01	TRBJ2-1*01	CASSISGTSWYEQFF	1	1.4
													TRBV7-9*03	TRBD1*01	TRBJ1-5*01	CASSLGREYSNQPQHF	1	1.4
													TRBV7-9*03	TRBD1*01	TRBJ1-6*02	CASSVSGTGIPYYNSPLHF	1	1.4
													TRBV9*01	TRBD1*01	TRBJ1-1*01	CASSPGPKNTEAFF	1	1.4
													TRBV11-2*03	TRBD2*01	TRBJ2-6*01	CASSLDPYSSGANVLTF	1	1.4
													TRBV12-4*01	TRBD1*01	TRBJ2-3*01	CASSLLGTDTQYF	1	1.4
													TRBV12-4*01	TRBD1*01	TRBJ2-5*01	CASSRLGQETQYF	1	1.4
													TRBV15*02	TRBD1*01	TRBJ1-2*01	CATSGDRRNYGYTF	1	1.4
													TRBV15*02	TRBD2*01	TRBJ2-1*01	CATSRDRGGGPSNEQFF	1	1.4
													TRBV19*01	TRBD2*01	TRBJ2-7*01	CASSPNSGETRYEQYF	1	1.4
													TRBV19*01	TRBD1*01	TRBJ2-7*01	CASSIETGELRYEQYF	1	1.4
													TRBV19*01	TRBD1*01	TRBJ1-5*01	CASSTMDSSNQPQHF	1	1.4
													TRBV19*01	TRBD2*01	TRBJ2-7*01	CASGHGDEYEQYF	1	1.4
													TRBV20-1*01	TRBD1*01	TRBJ2-1*01	CSAPSQIWTSDEQFF	1	1.4
													TRBV20-1*01	TRBD1*01	TRBJ2-7*01	CSAERPTYEQYF	1	1.4
													TRBV20-1*01	TRBD2*01	TRBJ2-3*01	CSARDLFRDSTDTQYF	1	1.4
													TRBV20-1*01	TRBD2*01	TRBJ2-3*01	CSAPGLAGGPSLDTQYF	1	1.4
													TRBV25-1*01	TRBD1*01	TRBJ2-2*01	CASRAGELFF	1	1.4
													TRBV27*01	TRBD1*01	TRBJ1-5*01	CASGQGAYNQPQHF	1	1.4
													TRBV27*01	TRBD1*01	TRBJ2-7*01	CASRPRGGRPNKQYF	1	1.4
													TRBV27*01	TRBD1*01	TRBJ1-1*01	CASSFAATGTRGAFF	1	1.4
													TRBV27*01	TRBD1*01	TRBJ1-5*01	CASGQGASNQPQHF	1	1.4
													TRBV28*01	TRBD1*01	TRBJ1-5*01	CASSLGGYQPQHF	1	1.4
													TRBV28*01	TRBD1*01	TRBJ2-7*01	CASSPYVPDRDRTTYEQYF	1	1.4
													TRBV28*01	TRBD1*01	TRBJ1-5*01	CASSPDRGLNQPQHF	1	1.4
													TRBV28*01	TRBD2*01	TRBJ2-3*01	CASSFLVGAGGPRDTQYF	1	1.4
													TRBV28*01	TRBD2*01	TRBJ2-1*01	CASSKLAGGPYNEQFF	1	1.4
													TRBV28*01	TRBD2*02	TRBJ1-1*01	CASSALAGSTEAFF	1	1.4
													TRBV29-1*01	TRBD1*01	TRBJ2-6*01	CSVSIGGPSGANVLTF	1	1.4
