# Supplementary material for: Molecular basis of potent antiviral HLA-C-restricted CD8+ T cell response to an immunodominant SARS-CoV-2 nucleocapsid epitope
Source: Nat Commun. 2025 Aug 28;16:8062. doi: 10.1038/s41467-025-63288-3 (PMC12394707; doi:10.1038/s41467-025-63288-3)
Supplement: Supplementary file 4 — Supplementary Data 2 [file 41467_2025_63288_MOESM4_ESM.xlsx]

## Sheet: Sheet1
Supplementary Data 2. Analysis of the TCR-peptide contacts in crystal structures of TCR-pMHC complexes.
				Contact (number with cutoff of <4 Å)
PDB ID	TCR Name	MHC Name	species	CDR3⍺-peptide	V⍺-peptide	CDR3β-peptide	Vβ-peptide
1AO7	A6	HLA-A*02	human	17	24	22	25
1BD2	B7	HLA-A*02	human	17	30	26	26
1FO0	BM3.3	H2-Kb	mouse	0	0	44	44
1G6R	2C	H2-Kb	mouse	15	17	12	25
1KJ2	KB5-C20	H2-Kb	mouse	7	7	5	11
1LP9	AHIII	HLA-A*02	human	37	37	13	15
1MI5	LC13	HLA-B*08	human	1	4	21	21
1MWA	2C	H2-Kbm3	mouse	7	7	3	22
1NAM	BM3.3	H2-Kb	mouse	10	10	12	12
1OGA	JM22	HLA-A*02	human	15	15	4	21
1QRN	A6	HLA-A*02	human	25	30	26	30
1QSE	A6	HLA-A*02	human	17	25	30	34
1QSF	A6	HLA-A*02	human	13	25	5	5
2AK4	SB27	HLA-B*35	human	37	42	5	50
2BNQ	1G4	HLA-A*02	human	31	68	33	39
2BNR	1G4	HLA-A*02	human	37	69	34	41
2CKB	2C	H2-Kb	mouse	16	17	0	15
2E7L	2C	H2-Ld	mouse	14	17	30	51
2ESV	KK50.4	HLA-E	human	31	32	22	26
2F53	1G4*	HLA-A*02	human	37	69	32	40
2F54	1G4*	HLA-A*02	human	41	72	26	32
2GJ6	A6	HLA-A*02	human	22	48	49	55
2J8U	AHIII	HLA-A*02	human	20	20	11	12
2JCC	AHIII	HLA-A*02	human	30	30	15	17
2NX5	ELS4	HLA-B*35	human	7	8	33	50
2OI9	2C	H2-Ld	mouse	2	5	23	44
2OL3	BM3.3	H2-Kbm8	mouse	6	6	50	50
2P5E	1G4*	HLA-A*02	human	44	76	33	40
2P5W	1G4*	HLA-A*02	human	40	69	55	67
2PYE	1G4*	HLA-A*02	human	38	68	29	35
2UWE	AHIII	HLA-A*02	human	33	33	15	17
2VLJ	JM22	HLA-A*02	human	14	14	4	21
2VLK	JM22	HLA-A*02	human	13	13	1	20
2VLR	JM22*	HLA-A*02	human	11	11	1	16
2YPL	AGA	HLA-B*57	human	50	79	6	12
3D39	A6	HLA-A*02	human	24	34	22	28
3D3V	A6	HLA-A*02	human	34	62	8	35
3DXA	DM1	HLA-B*44	human	15	15	39	53
3E2H	2C	H2-Ld	mouse	17	18	19	38
3E3Q	2C	H2-Ld	mouse	14	17	26	50
3FFC	CF34	HLA-B*08	human	6	6	7	33
3GSN	RA14	HLA-A*02	human	7	29	25	29
3H9S	A6	HLA-A*02	human	11	24	21	25
3HG1	MEL5	HLA-A*02	human	2	18	32	32
3KPR	LC13	HLA-B*44	human	9	22	19	19
3KPS	LC13	HLA-B*44	human	4	10	25	25
3KXF	SB27	HLA-B*35	human	42	47	6	46
3MV7	TK3	HLA-B*35	human	31	38	23	56
3MV8	TK3*	HLA-B*35	human	26	34	25	58
3MV9	TK3*	HLA-B*35	human	19	24	23	57
3O4L	AS01	HLA-A*02	human	12	16	26	26
3PQY	6218	H2-Db	mouse	42	45	10	15
3PWP	A6	HLA-A*02	human	14	25	18	23
3QDG	DMF5	HLA-A*02	human	0	23	23	30
3QDJ	DMF5	HLA-A*02	human	2	11	10	20
3QDM	DMF4	HLA-A*02	human	0	10	36	36
3QEQ	DMF4	HLA-A*02	human	0	2	28	28
3QFJ	A6	HLA-A*02	human	17	33	23	28
3RGV	Yae62	H2-Kb	mouse	0	3	8	8
3SJV	RL42	HLA-B*08	human	6	19	20	20
3TF7	42F3	H2-Ld	mouse	0	2	4	22
3TFK	42F3	H2-Ld	mouse	16	21	4	17
3TJH	42F3	H2-Ld	mouse	11	19	48	61
3TPU	42F3	H2-Ld	mouse	15	15	15	33
3UTS	1E6	HLA-A*02	human	30	30	12	17
3UTT	1E6	HLA-A*02	human	38	38	24	28
3VXM	C1-28	HLA-A*24	human	12	27	40	40
3VXR	H27-14	HLA-A*24	human	29	33	23	26
3VXS	H27-14	HLA-A*24	human	17	22	19	21
3VXU	T36-5	HLA-A*24	human	4	4	44	60
3W0W	T36-5	HLA-A*24	human	12	12	43	64
4EUP	JKF6	HLA-A*02	human	0	9	45	53
4FTV	A6_c134	HLA-A*02	human	23	33	42	47
4G8G	C12C	HLA-B*27	human	10	22	14	14
4G9F	C12C	HLA-B*27	human	11	20	16	16
4JFD	a24b17	HLA-A*02	human	0	19	23	23
4JFE	a24b17	HLA-A*02	human	0	19	26	26
4JFF	a24b17	HLA-A*02	human	0	17	26	26
4JRX	CA5	HLA-B*35	human	38	43	5	52
4JRY	SB47	HLA-B*35	human	0	0	37	37
4L3E	DMF5*	HLA-A*02	human	0	15	18	28
4MJI	3B	HLA-B*51	human	20	20	12	20
4MNQ	ILA1a1b1	HLA-A*02	human	29	29	8	31
4MS8	42F3	H2-Ld	mouse	0	0	7	19
4MVB	42F3	H2-Ld	mouse	0	0	25	30
4MXQ	42F3	H2-Ld	mouse	2	3	3	25
4N0C	42F3	H2-Ld	mouse	7	9	14	36
4N5E	42F3	H2-Ld	mouse	8	10	15	15
4NHU	2C	H2-Ld	mouse	29	60	0	0
4PRH	TK3	HLA-B*35	human	31	34	24	51
4PRI	TK3	HLA-B*35	human	21	46	27	32
4PRP	TK3	HLA-B*35	human	31	38	24	44
4QOK	MEL5	HLA-A*02	human	2	21	31	31
4QRP	DD31	HLA-B*08	human	15	15	25	25
4QRR	clone12	HLA-B*35	human	3	6	39	40
5BRZ	MAG-IC3	HLA-A*01	human	5	6	2	10
5BS0	MAG-IC3	HLA-A*01	human	11	14	5	13
5C07	1E6	HLA-A*02	human	43	43	23	28
5C08	1E6	HLA-A*02	human	28	28	24	28
5C09	1E6	HLA-A*02	human	44	44	20	24
5C0A	1E6	HLA-A*02	human	26	26	20	32
5C0B	1E6	HLA-A*02	human	27	28	27	30
5C0C	1E6	HLA-A*02	human	33	34	23	28
5D2L	C7	HLA-A*02	human	7	21	17	17
5D2N	C25	HLA-A*02	human	15	18	24	24
5E6I	PF8	HLA-A*02	human	9	9	15	28
5E9D	A6	HLA-A*02	human	9	13	14	14
5EU6	PMEL17	HLA-A*02	human	31	31	21	32
5EUO	PF6	HLA-A*02	human	15	15	3	19
5HHM	JM22	HLA-A*02	human	15	15	5	24
5HHO	JM22	HLA-A*02	human	18	18	6	24
5HYJ	1E6	HLA-A*02	human	37	37	26	32
5ISZ	LS01	HLA-A*02	human	16	18	14	26
5IVX	B4.2.3	H2-Dd	mouse	27	27	19	33
5JHD	LS10	HLA-A*02	human	22	22	3	15
5JZI	TR1406	HLA-A*02	human	27	43	6	6
5M00	P14	H2-Db	mouse	4	4	55	55
5M01	P14	H2-Db	mouse	4	4	64	64
5M02	P14	H2-Db	mouse	11	11	38	38
5MEN	ILA1	HLA-A*02	human	30	36	20	36
5NHT	199.54-16	HLA-A*02	human	4	20	18	26
5NME	868	HLA-A*02	human	23	26	34	34
5NMF	868	HLA-A*02	human	32	35	30	30
5NMG	868	HLA-A*02	human	35	39	34	34
5NQK	199.16	HLA-A*02	human	2	18	14	22
5SWS	NP2-B17#	H2-Db	mouse	0	0	0	25
5SWZ	NP1-B17#	H2-Db	mouse	0	0	0	31
5TEZ	F50	HLA-A*02	mouse	15	19	13	14
5TIL	P14	H2-Db	mouse	11	12	42	42
5TJE	P14	H2-Db	mouse	7	7	35	35
5W1V	GF4	HLA-E	human	42	42	5	5
5W1W	GF4	HLA-E	human	42	42	6	6
5WKF	D30	HLA-A*11	human	6	6	36	44
5WKH	D30	HLA-A*11	human	10	10	34	41
5WLG	NB1	H2-Db	mouse	2	2	21	40
5XOT	TU55	HLA-B*35	human	6	18	30	30
5XOV	S19-2	HLA-A*24	human	0	25	46	46
5YXN	NA	HLA-A*02	human	32	46	6	7
5YXU	NA	HLA-A*02	human	34	43	5	6
6AM5	DMF5	HLA-A*02	human	0	13	14	19
6AMU	DMF5	HLA-A*02	human	9	26	38	38
6AVF	KFJ5	HLA-B*07	human	5	28	14	14
6AVG	KFJ37	HLA-B*07	human	5	22	55	63
6BJ2	589	HLA-B*35	human	21	21	11	22
6BJ3	55	HLA-B*35	human	5	15	32	33
6BJ8	55	HLA-B*35	human	4	13	31	32
6D78	DMF5	HLA-A*02	human	0	14	19	29
6DKP	DMF5	HLA-A*02	human	0	18	17	25
6EQA	Mel5	HLA-A*02	human	0	15	50	50
6EQB	Mel5	HLA-A*02	human	0	29	52	52
6G9Q	P14	H2-Db	mouse	11	12	24	24
6L9L	1D4	H2-Ld	mouse	20	42	35	35
6MTM	EM2	HLA-B*37	human	13	13	4	12
6P64	302TIL	HLA-A*02	human	20	26	9	18
6Q3S	1G4	HLA-A*02	human	40	64	30	37
6R2L	NYBR1	HLA-A*02	human	19	23	26	33
6RP9	NYE_S3	HLA-A*02	human	13	13	22	35
6RPA	NYE_S2	HLA-A*02	human	39	39	28	28
6RPB	NYE_S1	HLA-A*02	human	17	23	27	38
6RSY	a7b2	HLA-A*02	human	21	21	14	52
6TMO	a24b17	HLA-A*02	human	0	19	22	22
6TRO	GVY01	HLA-A*02	human	14	18	35	35
6UK2	302 TIL	HLA-A*02	human	18	28	15	18
6UK4	302 TIL	HLA-A*02	human	23	33	19	32
6ULN	TCR9d	HLA-C*08	human	18	18	0	11
6ULR	TCR9a	HLA-C*08	human	14	14	0	8
6UON	TCR10	HLA-C*08	human	6	6	7	7
6VM7	SILv44	HLA-A*02	human	21	21	32	48
6VM8	SILv44	HLA-A*02	human	22	22	28	44
6VM9	T4H2	HLA-A*02	human	6	9	36	36
6VMA	T4H2	HLA-A*02	human	6	10	32	32
6VMC	T4H2	HLA-A*02	human	5	9	36	36
6VMX	HD14	HLA-B*07	human	14	25	28	30
6VQO	1a2	HLA-A*02	human	11	20	38	40
6VRM	2025-06-12	HLA-A*02	human	5	6	62	62
6VRN	38-10	HLA-A*02	human	55	67	6	19
6ZKW	InhA:01	HLA-E	human	6	14	9	10
6ZKX	InhA:01	HLA-E	human	11	25	9	9
6ZKY	InhA:01	HLA-E	human	6	11	8	9
6ZKZ	InhA:01	HLA-E	human	10	21	7	8
7DZM	T18A	HLA-B*81	human	29	29	0	16
7DZN	T18A	HLA-B*42	human	24	24	0	17
7JWI	B17.R2#	H2-Db	mouse	0	0	0	30
7JWJ	B17-C1	H2-Db	mouse	0	5	18	24
7L1D	21LT2-2	HLA-A*03	human	16	18	11	12
7N1E	RLQ3	HLA-A*02	human	42	46	21	33
7N1F	YLQ7	HLA-A*02	human	28	43	22	34
7N2N	AS4.2	HLA-B*27	human	0	17	23	23
7N2O	AS4.2	HLA-B*27	human	3	21	23	23
7N2P	AS4.3	HLA-B*27	human	3	36	35	32
7N2Q	AS4.3	HLA-B*27	human	3	27	31	31
7N2R	AS4.3	HLA-B*27	human	0	6	32	33
7N2S	AS3.1	HLA-B*27	human	1	12	23	23
7N4K	6218	H2-Db	mouse	77	85	23	26
7N5C	6218	H2-Db	mouse	61	67	13	17
7N5P	6218	H2-Db	mouse	49	54	16	20
7N6E	NR1C	HLA-A*02	human	29	43	28	34
7NA5	47BE7	H2-Db	mouse	31	35	20	20
7NDQ	Gag:02	HLA-E	human	4	4	21	21
7NDT	UL40:01	HLA-E	human	24	25	15	20
7NDU	Gag:02	HLA-E	human	4	4	24	24
7NME	4C6	HLA-A*24	human	25	36	10	18
7NMF	4C6	HLA-A*24	human	23	32	10	22
7NMG	4C6	HLA-A*24	human	27	39	15	28
7OW5	JDIa41b1	HLA-A*11	human	0	4	27	27
7OW6	JDIa41b1	HLA-A*11	human	3	21	86	86
7PB2	JDI	HLA-A*11	human	0	6	15	15
7PBC	c796	HLA-A*02	human	31	37	29	51
7PBE	YLQ36	HLA-A*02	human	24	48	23	33
7PDW	c728	HLA-A*02	human	33	33	31	61
7PHR	GPa3b17	HLA-A*02	human	9	11	17	22
7Q99	Mel5	HLA-A*02	human	3	19	32	32
7Q9A	Mel5	HLA-A*02	human	4	24	31	31
7Q9B	Mel8	HLA-A*02	human	0	11	29	29
7QPJ	c756	HLA-A*02	human	35	39	26	52
7R80	C3	HLA-B*53	human	2	4	17	25
7RK7	TIL 1383i	HLA-A*02	human	37	43	11	11
7RM4	TCR 6-11	HLA-A*02	human	38	42	0	0
7RRG	0606T1-2	HLA-A*03	human	3	7	10	10
7RTR	YLQ-SG3	HLA-A*02	human	25	40	20	29
7SU9	TCR9a	HLA-C*05	human	16	16	0	7
8CX4	AS8.4	HLA-B*27	human	3	27	28	33
8D5Q	TG6	H2-Ld	mouse	28	28	52	56
8DNT	LLL8	HLA-A*02	human	15	41	13	15
8EN8	3180	HLA-B*35	human	1	1	42	44
8ENH	3180	HLA-B*35	human	2	2	46	48
8EO8	3180	HLA-B*35	human	2	2	47	49
8ES8	PN45545	HLA-A*02	human	1	2	32	32
8ES9	PN45428	HLA-A*02	human	3	6	11	11
8F5A	KS1	HLA-B*57	human	28	28	13	44
8GOM	RLQ7	HLA-A*02	human	8	20	22	48
8GON	RLQ7	HLA-A*02	human	8	29	17	33
8GVB	TD08	HLA-A*24	human	15	17	6	6
8GVG	TD08	HLA-A*24	human	8	8	10	10
8GVI	H25-11	HLA-A*24	human	5	6	5	5
8I5C	1-2C	HLA-A*11	human	5	5	14	15
8I5D	3-2E	HLA-A*11	human	3	3	2	12
8QFY	a42b20	HLA-E	human	8	8	9	9
8RJ5	P1-15	HLA-A*24	human	24	41	24	24
8RLT	TCR-HBV	HLA-E*01	human	6	15	24	24
8RLU	TCR-HBV	HLA-E*01	human	14	38	38	43
8RLV	TCR-HBV	HLA-E*01	human	14	42	42	43
8RRO	G12V	HLA-A*03	human	0	0	37	58
8RYM	S2	HLA-A*03	human	8	30	13	18
8RYN	S2	HLA-A*11	human	3	15	14	19
8RYO	S2-198	HLA-A*03	human	3	25	14	19
8RYP	S8	HLA-A*03	human	20	36	25	31
8RYQ	S8-9F3	HLA-A*11	human	11	25	23	29
8SHI	S1	HLA-C*06	human	0	13	34	36
8V4Z	D1	HLA-B*35	human	7	26	28	32
8V50	D1	HLA-B*35	human	16	35	25	27
8V51	D1	HLA-B*35	human	8	24	23	24
8WTE	4TCR2	HLA-A*11	human	0	0	37	37
8WUL	4TCR2	HLA-A*11	human	0	0	37	37
8YE4	TCR NYN-I	HLA-A*24	human	14	39	30	30
8YIV	N17.1.2	HLA-A*01	human	5	9	14	28
8YJ2	N17.1.2	HLA-A*01	human	5	10	22	36
		All complexes	min	0	0	0	0
			max	77	85	86	86
			average	15	23	22	29
		Mouse	min	0	0	0	8
			max	77	85	64	64
			average	14	17	21	30
		Human	min	0	0	0	0
			max	55	79	86	86
			average	16	25	22	29
PDB code highligthed in pink show no CDR3⍺-peptide contact, in blue no CDR3β-peptide contact and in pale
orange no CDR3⍺-peptide and CDR3β-peptide contact.
