# Supplementary material for: Molecular basis of potent antiviral HLA-C-restricted CD8+ T cell response to an immunodominant SARS-CoV-2 nucleocapsid epitope
Source: Nat Commun. 2025 Aug 28;16:8062. doi: 10.1038/s41467-025-63288-3 (PMC12394707; doi:10.1038/s41467-025-63288-3)
Supplement: Supplementary file 7 — Source Data [file 41467_2025_63288_MOESM7_ESM.xlsx]

## Sheet: Figure 1ｂ
Donor ID	% CD25+ CD137+ cells in CD4+ T-cells							Donor ID	% CD25+ CD137+ cells in CD8+ T-cells
	S		N		M				S		N		M
	-	+	-	+	-	+			-	+	-	+	-	+
KK-003	1.18	0.31	0.36	0.56	2.67	1.92		KK-003	0.43	0.24	0.38	0.48	4.12	2.3
KK-005	0.47	0.45	0.17	0.31	0.49	0.3		KK-005	0.48	0.36	0.43	0.8	0.41	0.3
KK-006	0.44	1.76	0.46	3.47	0.49	1.4		KK-006	0.41	16.2	0.1	60.9	0.35	5.46
KK-007	0.89	4.29	0.31	3.95				KK-007-3	0.37	5.76	0.0628	33.7
KK-008	0.46	2.4	0.7	1.52	0.39	2.94		KK-008-1	0.45	4.26	0.36	62	0.46	1.51
KK-009	0.45	4.61	0.34	1.93	0.29	5.57		KK-009-1	0.48	4.95	0.35	33.3	0.48	6.26
KK-010	0.43	9.12	0.45	1.17	0.5	3.96		KK-010-1	0.44	4	0.5	23.3	1.72	3.94
KK-011	0.16	2.03	0.024	7.07	0.16	0.95		KK-011-1	0.29	3.26	0.43	13.4	0.33	1.56
KK-012	0.37	2.96	0.16	12.5	0.43	6.91		KK-012-1	0.34	4.75	0.067	25.1	0.42	15.2
KK-013	0.11	5.66	0.31	19.2				KK-013-1	0.13	31.6	0.15	36
TK-001	0.47	0.1	0.47	1.5				TK-001-1	0	0	0.42	5.59
TK-002	0.44	7.02	0.49	6.12				TK-002-1	0	2.35	0.44	2.08
TK-003	0.39	14.9	0.3	15.6				TK-003-1	0.42	5.11	0.34	45.7
IK-001	0.69	14.9	0.56	13.8	0.51	4.41		IK-001	0	57.4	0.041	6.7	0.13	16.1
IK-002	0.6	5.29	0.29	9.05	0.58	4.35		IK-002	0.24	76.4	0.25	80.5	1.45	14.4
IK-003	0.088	17.2	0.12	18.8	0.26	5.85		IK-003 HIV	0.16	24.6	0.58	27.6	1.65	21.9
IK-004	0.47	5.81	0	2.36	0.019	1.16		IK-004 HIV	0.1	4.72	0.12	26.5	0.29	1.91
IK-005	0.26	4.58	0.22	24.9	0.29	5.69		IK-005-1 HIV	0.23	8.84	0.61	7.81	0.78	1.49
IK-006	5.49	3.54	6.73	11	4.59	11		IK-006-2	4.32	31.3	0.2	40.1	0.089	15.6
IK-007	1	1	0.74	3.9	1.37	4.18		IK-007-2	0.23	1.5	0.073	43.5	0.077	37.7
IK-008	1.83	4.29	0.25	3.17	0.41	0.5		IK-008-1 HIV	0.85	5.96	0.52	2.76	0.28	0
IK-009	2.77	3.73	0.72	4.49	0.82	2.4		IK-009-1 HIV	0.94	2.85	1	3.49	0.31	3.09
IK-010	10.1	9.33	1.74	1.61	5.55	3.61		IK-010	2.21	2.53	0.47	4.8	0.42	30.3
IK-011	0.42	19.7	0.41	36.7	0.47	7.16		IK-011	0.45	60.3	0.43	72.2	0.47	30.4
IK-012	2.98	7.48	0.86	30	3.38	1.91		IK-012	9.89	5.89	0.13	41.6	0	0.32
IK-013	0.47	5.7	0.45	16.1	5.27	5.27		IK-013	0.42	2.86	0.4	16.5	0.48	1.38
IK-014	0.51	7.59	0.44	8.31	0.44	12.3		IK-014-1 HIV	0.49	19.4	0.48	12.1	0.48	26.6
IK-015	2.24	2.24	0.46	4.14	0.5	0.99		IK-015	0.46	1.56	0.25	1.33	0.42	0.41
IK-016	0.47	3.22	0.31	4.86	0.36	4.14		IK-016	0.27	53.5	0.054	67	0.26	26.3
IK-017	0.42	1.75	0	0.6	0.2	3.63		IK-017	0.074	0.5	0.13	0.1	0.082	4.34
IK-018	0.028	26.3	0.28	6.7	0.29	13.2		IK-018	0.3	8.82	0.45	25.9	0.3	3.68

## Sheet: Figure 1ｃ
Donor ID	% CD25+ CD137+ cells in CD4+ T-cells					Donor ID	% CD25+ CD137+ cells in CD8+ T-cells
	-	S	N	M			-	S	N	M
KK-003	0.45	0.24	0.34	0		KK-003	0.41	0.31	0.56	0.46
KK-005	0.49	0.22	1.54	0.27		KK-005	0.32	0.51	1.99	0.54
KK-006	0.27	0.85	1.71	3.14		KK-006	0.3	1.74	6.5	2.37
KK-008	0.97	5.11	1.56	0.77		KK-008	3.96	2.8	7.32	1.23
KK-009	0.18	2.05	1.03	1.95		KK-009	0.19	3.26	2.93	4.91
KK-010	0.49	0.95	2.54	7.05		KK-010	0.78	0.88	11.7	1.37
KK-011	0.48	3.13	0.15	10.1		KK-011	0.45	1.67	0.44	23.5
KK-012	0.42	0.39	3.05	4.67		KK-012	0.49	1.53	2.09	1.77
TK-001	1.64	0.8	4.33	1.63		TK-001	0.53	2.15	3.18	1.41
TK-002	0.44	4.66	2	0.5		TK-002	0.3	2.14	1.27	0.91
TK-003	0.39	4.52	9.05	0.39		TK-003	1.06	3.97	2.02	0.19
IK-001	0.1	4.62	7.22	3.11		IK-001	0.27	0.77	81.4	0.24
IK-002	0.24	1.26	7.03	1.46		IK-002	5.13	2.86	12.7	7.69
IK-003	0.031	2.84	5.65	2.05		IK-003	1.28	2.85	15.9	2.5
IK-004	0.17	0.48	0.89	0.91		IK-004	0.33	3.23	3.3	1.92
IK-005	0.94	2.76	4.81	2.09		IK-005	0.88	2.59	2.87	2.69
IK-006	1.13	1.76	0.88	0.3		IK-006	0.52	0.33	0.66	0
IK-007	0.94	0.67	3.12	0.8		IK-007	0.29	0.32	18	2.5
IK-008	0.27	1.25	2.84	0.28		IK-008	2.03	4.27	4.63	1.41
IK-009	0.8	1.1	1.63	2.21		IK-009	0.91	1.53	1.7	6.04
IK-010	0.65	1.09	1.05	0.73		IK-010	0.23	0.58	0.51	0.26
IK-011	0.44	7.66	3.03	2.51		IK-011	0.49	0.55	4.17	0.15
IK-012	0.18	5.14	6.23	2.75		IK-012	0	0.6	2.14	4.13
IK-013	0.32	11.9	11.8	3.04		IK-013	0.43	18	13.7	6.67
IK-014	0.3	5.53	5.73	6.57		IK-014	0.41	7.92	11.8	10.1
IK-015	0.29	0.06	0.19	0.091		IK-015	0.17	0.12	0.26	0.082
IK-016	0.17	2.57	3.94	3.6		IK-016	0.094	5.2	10.6	2.03
IK-017	0.11	0.32	0.43	0.053		IK-017	0.12	0.055	0.11	0.058
IK-018	0.27	3.31	4	2.42		IK-018	0.38	2.56	4.55	2.03

## Sheet: Figure 2a
Figure 2a (upper)	Donor ID	N overlapping peptide pools
		1-2	3-4	5-6	7-8	9-10	11-12	13-14	15-16	17-18	19-20	21-22	23-24	25-26	27-28	29-30	31-32	33-34	35-36	37-38	39-40	41-42	43-44	45-46	47-48	49-50	51-52	53-54	55-56	57-58	59-60	61-62	63-64	65-66	67-68	69-70	71-72	73-74	75-76	77-78	79-80	81-82	83-84	85-86	87-88	89-90	91-92	93-94	95-96
SFU/106 PBMC	GV37	15	0	5	5	5	10	0	10	20	5	15	5	0	5	0	5	25	10	5	0	0	10	0	0	0	10	5	10	0	5	0	0	15	20	0	10	15	0	0	5	10	5	5	10	0	5	0	10
	GV66	10	0	15	40	15	15	20	0	5	0	10	10	5	10	0	30	5	5	15	10	0	10	15	5	5	20	35	40	10	25	10	0	10	40	0	0	10	0	15	5	5	5	35	15	0	0	10	5
	GV69	5	10	15	25	10	20	15	5	15	20	50	5	10	30	15	10	40	5	15	20	0	10	20	0	25	10	10	10	20	10	15	0	55	55	15	10	20	10	10	0	10	10	10	5	0	5	5	25
	GV73	0	0	0	0	0	40	0	0	20	20	0	0	10	20	0	30	40	0	0	20	0	0	0	20	0	0	0	0	0	20	0	20	70	50	0	0	0	0	0	0	0	30	0	0	20	0	0	30
	GV90	30	35	5	0	20	25	5	15	0	20	15	0	10	20	10	15	10	15	5	15	10	0	0	15	5	5	5	10	5	5	0	15	20	25	0	10	15	0	10	10	5	15	5	5	10	0	10	10
	GV92	0	5	5	0	40	10	0	25	10	5	0	10	0	15	30	20	5	5	0	20	15	0	45	15	15	0	25	10	0	0	0	0	10	15	5	0	0	15	0	0	0	25	5	15	0	20	10	55
	GV88	5	0	0	20	0	0	5	0	5	0	0	0	0	5	0	5	0	0	10	10	0	5	0	0	0	0	0	0	0	0	0	0	30	85	0	0	0	5	10	0	10	10	0	0	5	0	0	5
	GV96	0	12	6	0	30	42	12	18	6	12	18	6	42	78	6	30	0	12	12	18	0	0	24	12	12	12	12	12	0	0	6	0	36	66	6	12	6	0	0	12	18	0	0	18	0	0	12	18
	GV93	9	0	6	3	3	18	9	3	9	0	3	12	3	84	9	3	12	12	12	3	9	9	12	0	0	9	39	21	9	0	3	9	6	15	42	0	9	0	36	3	12	0	9	9	6	3	15	3
	DC6	0	0	0	10	20	10	0	50	0	40	40	30	20	40	30	40	50	0	10	0	0	0	0	30	20	0	0	10	10	10	0	10	50	30	20	30	10	0	0	0	40	0	10	0	50	10	0	10
	GV33-1	45	35	0	15	45	40	15	10	5	30	15	40	15	10	30	40	15	15	0	0	10	25	5	10	15	25	0	10	10	10	20	5	65	0	15	15	0	0	15	5	25	15	5	0	5	10	5	0
	GV75	0	0	0	0	0	50	0	0	0	0	0	0	0	45	0	5	0	0	0	0	0	0	0	0	0	0	0	5	0	10	0	0	0	50	0	0	0	0	15	0	0	0	0	0	0	0	0	0
Figure 2a (lower)		N overlapping peptide pools
		1-2	3-4	5-6	7-8	9-10	11-12	13-14	15-16	17-18	19-20	21-22	23-24	25-26	27-28	29-30	31-32	33-34	35-36	37-38	39-40	41-42	43-44	45-46	47-48	49-50	51-52	53-54	55-56	57-58	59-60	61-62	63-64	65-66	67-68	69-70	71-72	73-74	75-76	77-78	79-80	81-82	83-84	85-86	87-88	89-90	91-92	93-94	95-96
	% responders	33.33	33.33	16.67	41.67	58.33	91.67	33.33	50	33.33	50	58.33	41.67	50	83.33	41.67	66.67	58.33	41.67	50	58.33	25	33.33	41.67	50	41.67	41.67	41.67	75	33.33	50	25	25	83.33	91.67	33.33	50	41.67	16.67	58.33	16.67	58.33	50	25	33.33	25	25	41.67	58.33
[truncated: 3 more columns]

## Sheet: Figure 2b-2h
Figure 2b	Donor	C1R	A24	B52	C12
% IFN-γ+ CD8+ T cells	GV73	0.077	0.68	0.42	8.69
		0.41	0.72	0.27	10.4
		0.3	0.27	0.22	7.95
Figure 2c
% IFN-γ+ CD8+ T cells	Donor	No peptide	N OLP	FF9	FM9	KF9	LL9	NL9	SI9
	GV73	0.48	8.95	0.52	1.19	8.64	1.02	1.15	0.57
		0.3	9.57	0.73	0.99	7.75	0.93	1.17	1.29
		0.31	7.91	0.28	0.77	6.78	0.44	1.27	0.53
Figure 2d	Donor	C1R	A24	B52	C12
% IFN-γ+ CD8+ T cells	GV73	0.094	0.53	0.27	15.3
		0.082	0.21	0.19	15.6
		0.49	0	0.16	12.1
Figure 2e	C12-COVID19-		C12+COVID19-		C12-COVID19+		C12+COVID19+
% KF9/C12 tetramer+ CD8+ T cells	GV9	0.014	GV33-2	0.017	GV64	0.024	GV37	0.26
	GV15	0.035	GV13	0.02	GV84	0.024	IK63	0.85
	GV17	0.037	GV19	0.014	GV85	0.039	GV66	0.25
	GV72	0.03	GV20	0.024	GV91	0.037	DC3	0.11
			GV22	0.012	GV98	0.018	GV73	0.34
							GV69	0.47
							GV93	0.24
							GV88	0.59
							GV90	0.063
							GV92	0.041
							GV96	0.28
							DC6	0.44
							GV33-1	0.42
							GV75	0.3
Figure 2f	Donor ID	C12-		Donor ID	C12+
% CD25+ CD137+ cells in CD8+ T-cells		Peptide-	Peptide+		Peptide-	Peptide+
	GV83	0.45	0.19	GV37	0.49	8.97
	GV84	0.43	0.57	GV88	0.46	76.2
	GV85	0.43	0.46	GV90	0.43	29
	GV87	0.47	0.5	GV92	0.44	9.07
	GV91	0.37	0.71	GV93	0.46	4.03
	IK-36	0.32	0.6	GV96	0.41	37.9
	IK-41	0.43	0.4	DC-6	0.47	41
	CAK-3	0.44	0.65	GV33-1	0.49	32.9
	IK-46	0.44	10.1	DC-3	0.49	2.84
	CAK-13	0.31	0.54	GV66	0.49	34.1
	IK-47	0.44	0.5	IK-63	0.49	91.7
	IK-48	0.41	0.31	GV69	0.36	90.8
	IK-50	0.48	0.78	GV73	0.43	36.8
	IK-54	0.42	0.42	GV75	0.48	80.7
	GV63	0.48	3.79	CAK-6	0.31	1.16
	GV61	0.44	0.35	IK-40	0.56	0.5
	GV64	0.41	0.35	CAK-1	0.41	0.32
	CAK-20	0.36	0.19	CAK-2	0.48	0.46
	IK-56	0.42	0.67	CAK-5	0.44	0.25
	DC-1	0.47	0.73	CAK-8	0.48	0.33
	DC-2	0.6	0.19	CAK-18	0.46	0.79
	GV65	0.42	0.61	CAK-21	0.39	0.88
	IK-57	0.35	3.65	CAK-24	0.43	0.61
	GV86	0.4	0.63	AK-20	0.43	18.3
	GV97	0.47	0.47
	GV98	0.43	0.53
	GV82	0.44	0.14
	GV36	0.4	2.75
	GV94	0.49	20.2
	GV95	0.49	27.6
	GV89	0.48	3.32
	AK-18	0.47	0.56
	AK-24	0.49	0.99
	AK-25	0.43	0.98
	AK-19	0.41	0.16
	IK-33	0.45	0.58
	AK-32	0.47	0.41
	IK-34	0.46	0.6
Figure 2g
% IFN-γ+ CD8+ T cells	KF9 peptide (nM)	GV94				GV95
	0	1.16	0.77	1.17		1.07	0.86	0.51
	0.1	2.07	2.47	1.66		0.8	0.92	0.85
	1	2.87	1.8	3.19		1.21	0.98	1.12
	10	5.24	3.71	4.12		0.65	0.98	1.25
	100	6.16	4.78	4.49		3	4.16	4.02
Figure 2h	ET ratio	GV94							ET ratio	GV95
% IFN-γ+ CD8+ T cells		Mock			Nucleocapsid					Mock			Nucleocapsid
	1:4	2.79	1.92	1.17	8.13	9.54	15.2		1:4	0.55	0.33	0.79	6.26	6.09	6.77
	1:1	2.78	2.19	3.13	7.82	5.41	9.38		1:1	0.61	1	0.84	4.2	3.86	4.2
	ET ratio	GV94							ET ratio	GV95
%CD107a+ CD8+ T cells		Mock			Nucleocapsid					Mock			Nucleocapsid
	1:4	2.17	2.2	0.88	8.13	9.54	12.2		1:4	0.77	0.76	1.01	5.58	5.08	7.3
	1:1	0.93	2.97	0.73	5.59	6.76	7.92		1:1	0.61	1.22	1.3	5.17	3.28	4.11

## Sheet: Figure 3d, 3d
	Peptide (nM)	GV37 TCR
Figure 3c		KF9			SARS-CoV-1			MERS			HKU1			OC43			NL63			L229E
TCR sensitivity (x106)	0	53441	55492	66247	58227	56671	57671	60839	61945	62312	61423	59583	59950	61100	62451	63924	62812	62985	68882	66859	66031	67676
	0.3	55942	59477	59144	51485	56571	57704	60261	61445	64563	61584	62968	63085	62401	61551	85659	63640	66403	63590	65530	66564	68193
	1	60795	60767	73868	51596	58533	59711	58866	66603	66058	62974	59577	62268	58961	61723	62801	62679	62434	63818	65630	62707	65125
	3	92207	62857	82401	55854	56382	60861	60595	61523	73918	56415	58394	57438	55198	56565	59794	62690	63846	64352	67670	67098	64269
	10	114829	144373	240448	55109	57693	59033	60017	62195	64963	60300	58933	60155	58760	55726	61189	63985	62935	64202	64408	62807	66692
	30	304792	489711	524771	54520	59972	63274	63418	63118	66203	62457	62284	57793	57532	59288	60117	65113	64069	63924	64752	63257	66759
	100	1632391	1394254	1855454	55137	59811	60684	61061	66220	69132	62034	64808	64113	62579	62551	62757	66142	66214	67092	64130	64430	67793
	300	3190445	2536752	2818489	62273	58043	62546	63563	70149	69866	63290	64991	67342	70811	67681	69438	69782	69821	68632	68993	69338	68749
	1000	5640569	5350516	5972378	56487	66158	63924	68732	67993	74163	67843	68532	69566	71728	71333	67554	74051	75852	73179	73362	73451	72356
	Peptide (nM)	GV66 TCR
		KF9			SARS-CoV-1			MERS			HKU1			OC43			NL63			L229E
	0	46861	45355	42054	36346	40014	41881	42259	40875	43087	36146	35040	39197	42198	48684	50418	40342	43621	42943	48089	46116	43688
	0.3	46366	47111	45644	38786	37180	40286	39820	41670	40092	40981	39875	38697	41198	45377	48161	41520	49912	43360	49640	45661	46583
	1	47011	45188	43493	32984	38297	37108	36807	39975	39280	39670	39075	41520	41970	42026	45221	39325	41253	41592	44293	45288	45316
	3	45616	83151	57043	39292	37663	41526	38213	39514	37908	36696	41053	41226	42209	41826	43932	38791	40653	40531	46172	41981	45027
	10	72790	65564	122258	35051	37608	35929	34790	38441	39314	35640	37363	39797	39608	47100	41348	37430	38608	40720	41592	41804	41948
	30	162737	169600	192083	33912	36969	35429	35413	36969	37719	34946	36913	38825	38558	38475	39997	37319	36924	38519	42782	41070	41848
	100	734579	527045	635291	33690	35029	37719	34535	35524	38013	33890	36563	36630	52213	37952	40281	36091	38163	38558	40620	38586	40536
	300	907495	1505804	1153329	33762	34246	37091	34518	37313	37108	36179	35640	37174	36741	39097	38891	36735	37402	37786	40197	39836	39525
	1000	2496684	2729386	3285790	35268	37030	36213	35735	36935	37263	33723	35251	37758	37041	36991	37708	39203	38113	38730	38964	40059	39758
Figure 3d	Peptide (nM)	GV37 TCR
TCR sensitivity (x106)		KF9			KF9-1A			KF9-3A			KF9-4A			KF9-5A			KF9-6A			KF9-7A			KF9-9A
	0	87587	91362	102492	87587	91362	102492	87587	91362	102492	89372	88538	89739	89372	88538	89739	89372	88538	89739	87857	81326	89242	87857	81326	89242
	0.3	121290	88277	88432	100502	100302	94842	91423	92324	91284	88521	85130	90250	94314	94086	87543	92952	89611	94308	83909	82745	88310	97716	107145	103532
	1	111693	108057	136237	100274	111210	109920	93341	93625	93185	89905	97483	96271	96099	95737	85475	94281	94592	109820	83448	82640	91379	135803	151741	130971
	3	349082	334054	295663	309502	228273	295546	95365	92857	95048	92435	112561	96104	92324	96149	89539	132956	145819	165328	88722	87159	87671	313521	299866	240309
	10	1533274	772976	1173473	827651	544433	701788	86136	92418	92502	100735	147431	150551	97349	96299	90712	390137	426155	456019	132540	108152	114429	789039	762301	744431
	30	2870247	3549406	3027167	1745602	2093428	1929956	96732	94737	96627	210642	288159	331843	91668	98289	91796	1334161	1233320	884345	153730	176219	140369	1385807	1314540	1488304
	100	5885577	6053668	5915122	4369548	4098044	4328247	98094	96026	92852	576193	656557	748606	89972	98250	93180	2900364	3060798	3038699	451408	469821	568916	2042428	2079624	2228717
	300	8455496	7382793	7287017	5764037	5428529	6387321	95270	99901	93035	1300053	1416306	1301156	94297	96627	91979	4535290	4275774	5130964	782389	872311	900840	2590480	2557078	2957136
	1000	8919621	7792420	7761269	6495849	6610207	7320674	94303	98150	95065	1835509	1880483	1933618	92980	96882	85692	6233789	6416012	7302312	1080522	1304607	1254410	3453216	3401138	3710659
	Peptide (nM)	GV66 TCR
		KF9			KF9-1A			KF9-3A			KF9-4A			KF9-5A			KF9-6A			KF9-7A			KF9-9A
	0	80661	84358	84358	80661	84358	84358	80661	84358	84358	84274	90606	90517	84274	90606	90517	84274	90606	90517	72734	82612	66975	72734	82612	66975
	0.3	78093	88877	85920	90017	87182	87015	88110	94197	95081	77759	81795	85497	92657	87254	89644	80816	90228	91401	83129	83457	85280	86703	94409	87054
	1	87643	90233	89755	85230	84030	80961	90361	92396	91012	81795	85013	90306	92424	90095	91040	74085	87543	90750	88316	89155	104199	90506	90801	81878
	3	93680	148215	118916	92251	91451	86214	88949	93347	83257	84641	85603	87610	95242	93313	90750	83340	93591	100713	94709	148310	209657	91901	104649	86865
	10	284914	361410	424016	95654	91718	83735	80828	89155	82456	81139	94353	88927	90367	91256	90500	111744	133857	133429	447650	569078	551871	133062	132217	120756
	30	990062	1218835	1200684	102414	92579	91590	96315	99373	88972	82062	91779	92674	88838	92068	94870	426562	481279	387224	1422271	1160330	1879180	238528	255361	223505
	100	2546435	1938387	2242016	101797	106278	98700	94842	106640	93469	88049	91545	94920	93063	93597	94564	1191923	1127390	1125644	3046615	2782879	2494292	508355	519169	503806
	300	3784612	4008393	3654188	108141	121835	110020	87993	86281	84141	81973	92385	91540	91190	90311	92213	2086526	2015939	2141746	5492680	5104082	5523105	984102	990700	1060618
	1000	4943619	5111253	5012960	139401	123503	141114	87654	94509	94408	92201	97772	119450	94108	93808	95809	3563594	3720612	4017107	8938924	8101220	7846988	1944957	1837499	1905707

## Sheet: Figure 3f
Figure 3f
	Time (s)	200uM		100uM		50uM		25uM		12.5uM		6.25uM		3.1uM		1.56uM		0.7uM
	0.1	-0.171579	0.271879	-0.136608	-0.100246	-0.242184	0.0352149	-0.350538	-0.0333228	-0.325979	0.0825238	-0.178059	-0.0956686	-0.0989404	-0.272285	-0.389951	-0.188291	-0.486631	-0.157339
	0.2	-0.0895481	0.310942	-0.17567	0.00913	-0.191403	0.0820899	-0.358351	-0.0723853	-0.325979	0.0786176	-0.240559	-0.107387	-0.126284	-0.155098	-0.30792	-0.0711031	-0.385069	-0.20812
	0.3	0.105764	0.264067	-0.109264	0.00132	-0.0039	0.00787	-0.221632	-0.0606666	-0.208791	0.133305	-0.170247	-0.123012	0.0104346	-0.170723	-0.100889	-0.0359468	-0.287413	-0.215933
	0.4	0.168264	0.244536	-0.0662951	0.0247536	0.0781283	0.00787	-0.178663	-0.0411353	-0.146291	0.113774	-0.189778	-0.0956686	0.0299658	-0.119942	-0.0305763	-0.0047	-0.244444	-0.165152
	0.5	0.238577	0.228911	-0.0155139	0.0599098	0.16016	-0.00775	-0.127882	-0.0528541	-0.0759788	0.0903363	-0.158528	-0.0995748	0.00262	-0.116035	-0.0110451	-0.000791	-0.193663	-0.149527
	0.6	0.308889	0.279692	0.0626111	0.0989723	0.226566	0.00396	-0.0614758	-0.0255103	-0.00567	0.121586	-0.0999341	-0.0566061	0.0416846	-0.0730667	0.0280174	0.0304594	-0.158506	-0.0870267
	0.7	0.418264	0.295317	0.183705	0.102879	0.320316	0.00787	0.0322742	-0.0411353	0.0841775	0.133305	-0.0179029	-0.0956686	0.111997	-0.0808792	0.110049	0.0343657	-0.0647563	-0.0948392
	0.8	0.500296	0.291411	0.26183	0.110691	0.398441	-0.00385	0.110399	-0.0411353	0.15449	0.133305	0.0485034	-0.1152	0.18231	-0.092598	0.199892	0.00312	0.0133687	-0.075308
	0.9	0.558889	0.264067	0.300892	0.0950661	0.425785	0.00787	0.149462	-0.0489478	0.193552	0.113774	0.0992846	-0.134731	0.201841	-0.112129	0.238955	-0.0047	0.0524312	-0.0831205
	1	0.578421	0.252348	0.320424	0.102879	0.457035	0.00396	0.16118	-0.0411353	0.213084	0.109868	0.0602221	-0.134731	0.221372	-0.112129	0.250674	0.00312	0.0524312	-0.0987455
	1.1	0.565145	0.157011	0.262623	0.0638161	0.460178	-0.0124536	0.167437	-0.0645728	0.202921	-0.00265	0.0516467	-0.130062	0.200284	-0.114479	0.205355	-0.0328341	9.36e-05	-0.0706388
	1.2	0.527639	0.0171797	0.181386	0.0278664	0.433597	-0.00696	0.205736	-0.0489478	0.199046	-0.119808	0.0774341	-0.0753439	0.202634	-0.0652542	0.153017	-0.103909	-0.0249003	-0.0136014
	1.3	0.512014	-0.0171831	0.174305	0.0130348	0.40546	-0.00464	0.237719	-0.0106788	0.215403	-0.0745196	0.10551	-0.0378683	0.20886	-0.0785599	0.16083	-0.157041	0.000857	-0.0253202
	1.4	0.483877	-0.0249956	0.164967	0.00211	0.37421	-0.0311913	0.208055	-0.00519	0.174021	-0.0729327	0.0797534	-0.0448873	0.186216	-0.118355	0.137392	-0.199216	-0.0178813	-0.0237333
	1.5	0.441702	-0.0242021	0.147755	0.00132	0.356266	-0.0116601	0.16588	-0.0247169	0.12324	-0.0698199	0.0797534	-0.0323751	0.194822	-0.124641	0.120974	-0.196897	-0.0374125	-0.0159208
	1.6	0.433096	-0.00705	0.175099	0.0278664	0.350009	0.0383277	0.13695	-0.014585	0.11854	-0.0549884	0.0992846	-0.00741	0.169034	-0.13636	0.122561	-0.144559	-0.0342997	0.0137423
	1.7	0.418264	0.0148604	0.16808	0.0473976	0.335941	0.0360084	0.106493	-0.00207	0.108408	-0.0307574	0.0945849	0.0184061	0.147153	-0.120735	0.0897239	-0.117978	-0.053831	0.0106295
	1.8	0.410452	0.036711	0.196217	0.0763283	0.329715	0.0344214	0.090868	0.015902	0.108408	-0.00811	0.0992846	0.028538	0.144041	-0.0965042	0.0756859	-0.103147	-0.0748881	0.0223483
	1.9	0.391714	0.0578291	0.196217	0.0911598	0.320316	0.0524268	0.083849	0.0346704	0.111521	0.00989	0.0922656	0.0543558	0.124509	-0.0722733	0.0405296	-0.0906343	-0.107725	0.0348605
	2	0.386221	0.0726607	0.19463	0.119297	0.299228	0.0742774	0.0775928	0.0369897	0.106822	0.0426679	0.0797534	0.0480692	0.11981	-0.0535355	0.0350364	-0.0664034	-0.127256	0.0567111
	2.1	0.387014	0.0843794	0.218861	0.102085	0.321109	0.0688148	0.0947742	0.0408959	0.12794	0.0247235	0.0992846	0.0496561	0.127622	-0.0644608	0.0553612	-0.0281343	-0.127256	0.0535983
	2.2	0.410452	0.0726607	0.245411	0.0685158	0.34766	0.0524268	0.106493	0.0291772	0.157603	0.00831	0.126628	0.0449564	0.147153	-0.0808792	0.0819114	-0.0429659	-0.131956	0.0192355
	2.3	0.402639	0.0601485	0.254811	0.0739479	0.339847	0.0422339	0.10338	0.0518212	0.15919	0.00751	0.122722	0.0550882	0.170591	-0.0855789	0.0881981	-0.0406466	-0.161619	0.0129489
	2.4	0.397146	0.0695479	0.253224	0.0927467	0.33826	0.0430274	0.104906	0.0776391	0.14979	0.0216107	0.117229	0.0738871	0.173704	-0.0831985	0.0889305	-0.0312471	-0.163206	0.0317477
	2.5	0.374502	0.0796797	0.246998	0.11301	0.31641	0.0547462	0.082262	0.129153	0.12559	0.0418744	0.0992846	0.0988505	0.161985	-0.0707474	0.0623802	-0.0133028	-0.182737	0.0520114
	2.6	0.36904	0.100798	0.266499	0.15366	0.349216	0.0906959	0.0767994	0.165896	0.137309	0.0755048	0.100841	0.1395	0.184659	-0.0535355	0.0686363	0.0195341	-0.176481	0.0856417
	2.7	0.369802	0.110136	0.276661	0.169285	0.361698	0.111753	0.0705433	0.185427	0.133372	0.0934491	0.109416	0.152745	0.193235	-0.0504227	0.0537742	0.0257597	-0.182737	0.0887545
	2.8	0.367483	0.116423	0.29308	0.166172	0.37891	0.106321	0.0643177	0.182314	0.142771	0.095036	0.120403	0.147312	0.209653	-0.0558548	0.0569481	0.0304594	-0.178038	0.0887545
	2.9	0.367483	0.103911	0.273549	0.14896	0.398441	0.100828	0.0431995	0.176821	0.170115	0.0778241	0.137554	0.119969	0.224485	-0.0660477	0.057711	0.0343657	-0.182737	0.0731295
	3	0.36437	0.118742	0.269642	0.156773	0.383609	0.11334	0.028368	0.192446	0.167002	0.0981488	0.118816	0.105869	0.233884	-0.0730667	0.0600609	0.0374784	-0.199888	0.0684298
	3.1	0.326834	0.10861	0.253224	0.138828	0.353122	0.125059	-0.00288	0.19092	0.160716	0.106755	0.109416	0.0723002	0.224485	-0.0730667	0.0389427	0.0304594	-0.206968	0.058298
	3.2	0.348715	0.10861	0.274312	0.138828	0.342197	0.121946	0.00179	0.189333	0.140421	0.102055	0.128185	0.0574686	0.197935	-0.0644608	0.0451988	0.0351591	-0.199919	0.0418795
	3.3	0.347952	0.118742	0.276661	0.137241	0.315616	0.129758	0.00414	0.177615	0.15449	0.102055	0.111003	0.0574686	0.194822	-0.0582352	0.0428489	0.0499907	-0.19055	0.0465792
	3.4	0.344839	0.0960982	0.274342	0.12711	0.289066	0.120359	-0.0224133	0.122134	0.174021	0.0543866	0.0719409	0.0402567	0.167478	-0.0566483	0.0249046	0.0468779	-0.200682	0.034067
	3.5	0.377615	0.0874922	0.296193	0.121616	0.284366	0.120359	-0.027113	0.0682397	0.188853	0.048161	0.0750537	0.0418436	0.180723	-0.0418167	0.0459617	0.0538969	-0.182737	0.0535983
	3.6	0.394827	0.0890791	0.284474	0.0950661	0.260929	0.110227	-0.0263195	0.0455956	0.196665	0.0387616	0.0680346	0.0254252	0.181516	-0.030098	0.0436424	0.0343657	-0.174925	0.0457858
	3.7	0.437796	0.099211	0.313405	0.0934792	0.301578	0.120359	-0.00288	0.00806	0.237315	-0.0190387	0.130535	-0.00741	0.214353	-0.00745	0.0913109	0.02106	-0.126463	0.0371798
	3.8	0.512808	0.099211	0.379017	0.0833473	0.383609	0.128171	0.0799427	-0.0754981	0.319346	-0.0307574	0.193828	-0.0401876	0.284666	0.0120773	0.184267	0.00623	-0.0249003	0.0371798
	3.9	0.58312	0.0968916	0.446217	0.0732155	0.44141	0.137571	0.142443	-0.130979	0.384959	-0.0581012	0.278972	-0.0519064	0.354185	0.00665	0.287417	0.000796	0.0446187	0.0434664
	4	0.55419	0.099211	0.405568	0.0591164	0.389041	0.136777	0.108812	-0.145811	0.352122	-0.0463824	0.282085	-0.0691183	0.317441	0.0206833	0.27643	0.0101347	0.00397	0.0410861
	4.1	0.512777	0.0882857	0.391499	0.0473976	0.360141	0.11334	0.0846119	-0.132566	0.336527	-0.0714068	0.260997	-0.0972555	0.292448	0.0198898	0.256136	-0.000791	-0.0350627	0.00904
	4.2	0.541708	0.0968916	0.432911	0.0450783	0.406253	0.121152	0.13695	-0.146604	0.364634	-0.0330768	0.312572	-0.0979879	0.347166	0.0441208	0.272555	0.00391	0.000857	0.0200289
	4.3	0.527639	0.090605	0.407155	0.0505104	0.383609	0.128171	0.1057	-0.154417	0.332621	-0.00109	0.321941	-0.089443	0.361997	0.0675583	0.270998	0.0405912	-0.00305	0.0207614
	4.4	0.570608	0.0820601	0.468068	0.056797	0.43671	0.110227	0.130724	-0.103635	0.393565	-0.0377765	0.348491	-0.0862692	0.403409	0.0675583	0.328005	0.0320463	0.048525	0.0200289
	4.5	0.496389	0.0921919	0.401661	0.0693092	0.331241	0.121152	0.0900745	-0.0239234	0.330271	0.0130048	0.275066	-0.0566061	0.310422	0.072258	0.242068	0.0468779	-0.0170878	0.0301608
	4.6	0.449514	0.118742	0.383717	0.0934792	0.301578	0.132871	0.111193	0.0471215	0.283396	0.105168	0.244609	-0.0370748	0.304197	0.0972214	0.231936	0.0640287	-0.0327128	0.0418795
	4.7	0.403433	0.130461	0.387623	0.114597	0.269535	0.136777	0.118212	0.150271	0.22169	0.184086	0.217266	-0.018337	0.276853	0.115227	0.192873	0.0968657	-0.0795878	0.0457858
	4.8	0.390127	0.121123	0.366505	0.0958595	0.265628	0.105527	0.126024	0.170596	0.165415	0.21613	0.200847	0.0379374	0.236997	0.11834	0.188174	0.0812407	-0.128813	0.0387667
	4.9	0.445608	0.138273	0.390736	0.11301	0.304691	0.111753	0.148668	0.177615	0.201365	0.229374	0.184429	0.115269	0.279966	0.140984	0.242068	0.107791	-0.103025	0.0441989
	5	0.440908	0.138273	0.371205	0.115391	0.31641	0.11804	0.169786	0.177615	0.201365	0.255192	0.184429	0.149632	0.286985	0.162102	0.258486	0.116397	-0.0967997	0.0535983
	5.1	0.449514	0.152373	0.371205	0.119297	0.328128	0.14459	0.176805	0.196383	0.213084	0.24268	0.225078	0.16605	0.276853	0.18084	0.289736	0.116397	-0.0686625	0.058298
	5.2	0.415945	0.126555	0.356373	0.0981789	0.321109	0.121152	0.165087	0.182314	0.198252	0.204411	0.20866	0.147312	0.221372	0.184746	0.251467	0.0781279	-0.0709819	0.0488986
	5.3	0.410452	0.118742	0.366505	0.0864601	0.331241	0.132871	0.181505	0.187747	0.181834	0.202031	0.228191	0.149632	0.216672	0.183952	0.242068	0.0562162	-0.0421122	0.0449923
	5.4	0.426077	0.126555	0.395436	0.0716286	0.372684	0.132871	0.215868	0.170596	0.198252	0.192692	0.23991	0.137913	0.226072	0.204277	0.235049	0.00623	-0.0366191	0.0543917
	5.5	0.444815	0.132841	0.402455	0.056797	0.400791	0.129758	0.219774	0.158083	0.208384	0.191899	0.251628	0.11295	0.216672	0.225395	0.253786	0.0242338	-0.022581	0.0731295
	5.6	0.42919	0.153105	0.374318	0.0395851	0.390628	0.115659	0.226793	0.138552	0.189646	0.159062	0.223491	0.0988505	0.166685	0.234734	0.22333	0.0327787	-0.0366191	0.0684298
	5.7	0.404226	0.163298	0.371205	0.0356789	0.388309	0.121152	0.236986	0.126833	0.198252	0.12238	0.200847	0.0871317	0.14639	0.23864	0.215517	0.0226469	-0.0444316	0.0528048
	5.8	0.421377	0.182036	0.394642	0.0403786	0.402347	0.132871	0.274462	0.141665	0.21229	0.129399	0.185222	0.0848124	0.139341	0.255058	0.212405	-0.00158	-0.0178813	0.0348605
	5.9	0.466726	0.17343	0.379811	0.0403786	0.414066	0.11334	0.293993	0.131533	0.233408	0.116887	0.201641	0.10355	0.124509	0.232414	0.238955	-0.0117159	0.00556	0.0371798
	6	0.471395	0.167204	0.335255	0.056797	0.377353	0.11334	0.280718	0.137759	0.215434	0.105961	0.183666	0.111363	0.123716	0.235527	0.242068	-0.0211153	0.0164815	0.0348605
	6.1	0.469046	0.135161	0.321217	0.0450783	0.375797	0.0985084	0.247911	0.143252	0.229502	0.0755048	0.173503	0.0887186	0.115903	0.219902	0.247561	-0.0390596	0.0297872	0.00752
	6.2	0.472158	0.123442	0.318837	0.0552101	0.37421	0.0938087	0.245531	0.122134	0.266978	0.0668988	0.160991	0.0840189	0.11041	0.193352	0.242068	-0.0445528	0.0477315	-0.0136014
	6.3	0.445608	0.11093	0.296986	0.0364723	0.335941	0.0586524	0.212755	0.0916772	0.240427	0.0629926	0.138347	0.0801127	0.0768408	0.160515	0.199892	-0.0507784	0.016512	-0.0089
	6.4	0.445608	0.0648482	0.305592	0.0130348	0.317203	0.0227027	0.200243	0.0557275	0.232615	0.0520673	0.147747	0.0402567	0.097959	0.114433	0.173342	-0.0671968	-0.00146	-0.0237333
	6.5	0.434683	0.052336	0.273549	-0.0276146	0.307804	-0.0171533	0.176012	0.00574	0.22169	0.0450177	0.157085	0.0215189	0.107297	0.0659714	0.148318	-0.0961275	-0.0303935	-0.0495511
	6.6	0.398733	0.0890791	0.281361	-0.0205345	0.28049	-0.0335107	0.149462	0.0252709	0.220896	0.0364423	0.167278	0.0402872	0.120603	0.0769577	0.113192	-0.128903	-0.0522441	-0.0627958
	6.7	0.339346	0.067961	0.269642	0.00443	0.226566	-0.0397973	0.113512	0.0612206	0.196665	0.032536	0.168804	0.0457499	0.122922	0.0894394	0.0514549	-0.138303	-0.104612	-0.0839139
	6.8	0.279959	0.0414107	0.271962	0.00913	0.178104	-0.0858788	0.0970936	0.0213647	0.172434	0.0434613	0.155529	0.0449564	0.158079	0.0597458	0.00379	-0.117185	-0.141325	-0.0706083
	6.9	0.222158	0.0609419	0.238392	0.0138283	0.143741	-0.0780663	0.0557117	0.0104394	0.15449	0.000493	0.138347	0.0410502	0.135435	0.0488205	-0.0087	-0.0656099	-0.192869	-0.0393583
	7	0.244833	0.0570357	0.262623	0.0450783	0.161747	-0.0905786	0.0299549	0.00495	0.12794	0.00361	0.163372	0.044163	0.155759	0.0753708	-0.0407082	-0.0203218	-0.169432	-0.0089
	7.1	0.289358	0.0882857	0.289967	0.0473976	0.179691	-0.100741	0.0252552	-0.023191	0.179484	-0.00656	0.153972	0.028538	0.187009	0.0628586	-0.0774513	-0.0172091	-0.146788	-0.0370389
	7.2	0.151846	0.0765669	0.108693	0.0364723	0.0195346	-0.0421166	-0.089613	-0.00833	0.238841	0.0153241	-0.0421338	-0.0136373	0.201047	0.0652084	-0.269651	0.00391	-0.306944	-0.000296
	7.3	0.354177	-0.161714	-0.0428576	-0.0346336	0.0406222	0.0617652	-0.134138	0.18619	0.15449	-0.00656	0.0211596	-0.0870932	0.358091	0.048027	-0.175108	0.0710783	-0.0811747	0.183267
	7.4	0.630758	-0.36017	0.13213	-0.137753	0.290622	-0.060885	0.0619373	0.0854211	-0.000997	0.0114179	0.563335	-0.140987	0.40106	-0.0723038	0.481142	0.0429411	0.204775	0.171549
	7.5	0.350271	-0.410158	0.16808	-0.299465	0.355472	-0.44446	-0.0122814	-0.456754	-0.09551	-0.109645	0.689891	-0.24255	0.217466	-0.303535	0.549868	-0.204679	-0.0960063	-0.257345
	7.6	0.516714	-0.635927	0.211842	-0.32214	0.514072	-0.498385	0.0385303	-0.394254	-0.0501914	-0.222164	0.574291	-0.272243	0.249509	-0.45121	0.339724	-0.186734	0.0969564	-0.389364
	7.7	0.49169	-0.54532	0.264149	-0.240108	0.296878	-0.614016	0.131487	-0.49896	0.0951028	-0.123744	0.657878	-0.224575	0.221372	-0.476997	0.368624	-0.246121	-0.0718058	-0.569082
	7.8	0.338583	-0.239839	0.280598	-0.154171	0.261722	-0.51166	0.181505	-0.423948	0.232615	-0.00656	0.534465	-0.121456	0.118253	-0.174629	0.0874046	-0.504697	-0.0709819	-0.315176
	7.9	0.201864	0.0187666	0.336049	-0.115871	0.319553	-0.249148	0.198687	-0.156736	0.333415	0.0114484	0.30241	-0.0214498	0.0401282	0.0152206	0.0249046	-0.362485	-0.0241374	-0.0932523
	8	0.164358	0.276579	0.367299	-0.0229149	0.300785	-0.0327477	0.19243	0.0729394	0.349802	0.0715985	0.0117602	0.10355	-0.0325342	0.0652084	-0.0579201	-0.0718966	-0.0007	0.109079
	8.1	0.15029	0.405485	0.368062	0.041172	0.266391	0.0430274	0.16118	0.19324	0.299021	0.149724	-0.198384	0.155125	-0.0513025	0.169121	-0.112608	0.0671721	-0.0217875	0.174692
	8.2	0.14794	0.352354	0.295399	0.0903664	0.269535	0.041471	0.0791492	0.203402	0.209177	0.179387	-0.239796	0.1684	-0.0552087	0.239433	-0.131376	0.15311	-0.0967997	0.137979
	8.3	0.193258	0.303129	0.293873	0.088047	0.28516	-0.0741601	0.0869617	0.179171	0.206065	0.164555	-0.153828	0.123875	-0.00519	0.247246	-0.0610329	0.403903	-0.107725	0.113748
	8.4	0.230764	0.217192	0.300892	0.0607033	0.313297	-0.151492	0.0916615	0.133852	0.224802	0.101262	-0.0874219	0.0723002	0.074491	0.232414	-0.0102516	0.37186	-0.119444	0.080942
	8.5	0.282339	0.201567	0.258717	0.11771	0.308597	-0.164004	0.0939808	0.158083	0.200572	0.114537	-0.0491529	0.118382	0.139341	0.242546	0.0350364	0.397647	-0.122557	0.131723
	8.6	0.376852	0.165617	0.245411	0.155979	0.323429	-0.169497	0.10338	0.137759	0.193552	0.143437	0.0578723	0.110569	0.197935	0.215202	0.131136	0.378116	-0.0967997	0.13093
	8.7	0.451101	0.01248	0.254811	0.129429	0.332828	-0.222598	0.0986805	0.0643334	0.181834	0.0981488	0.167278	0.0488627	0.30499	0.183952	0.203799	0.370303	-0.0756816	0.0762423
	8.8	0.479971	0.122648	0.248524	0.106785	0.330448	-0.36481	0.0580311	0.0275903	0.169322	0.0582929	0.27116	-0.00271	0.393247	0.177696	0.235049	0.381228	-0.0960063	0.0129489
	8.9	0.530752	0.155485	0.336842	0.103672	0.391422	-0.198367	0.10338	0.0385766	0.21699	0.0356488	0.435222	0.00278	0.511228	0.200371	0.31238	0.355472	-0.00226	-0.0229398
	9	0.355764	0.164061	0.223561	0.14896	0.309391	-0.0671411	-0.0333385	0.0783715	0.0615335	0.0903363	0.373516	0.028538	0.397153	0.258965	0.192873	0.368716	-0.0686625	-0.0097
	9.1	0.315908	0.167998	0.201649	0.196629	0.358585	0.0195899	-0.0435314	0.104983	0.0552468	0.0872235	0.39146	0.0457499	0.368223	0.279289	0.183474	0.311709	-0.0491313	-0.00109
	9.2	0.312002	0.20468	0.231373	0.220066	0.410953	0.0703712	-0.0294323	0.110415	0.0490212	0.230168	0.423503	0.0215189	0.279172	0.289421	0.195986	0.260135	-0.0170878	0.011423
	9.3	0.337027	0.201567	0.282155	0.216953	0.457035	0.0985084	0.0174427	0.0924706	0.0779519	0.235661	0.420391	-0.00582	0.259672	0.251152	0.215517	0.202334	0.0211812	-0.0089
	9.4	0.304983	0.228911	0.285267	0.223179	0.422672	0.164121	0.012743	0.0713525	0.0802712	0.250493	0.261791	-0.0144308	0.147153	0.200371	0.197573	0.174991	-0.0178813	-0.0175077
	9.5	0.290152	0.300017	0.313405	0.331028	0.460941	0.20709	0.0338612	0.0924706	0.104502	0.285649	0.105541	0.0231058	0.0690283	0.21209	0.199892	0.147647	-0.0131816	0.0200289
	9.6	0.257315	0.310942	0.272755	0.390354	0.40076	0.222715	0.0119495	0.0682397	0.0872903	0.273137	-0.0819898	0.051182	0.00885	0.183952	0.111605	0.112491	-0.0413188	0.0332736
	9.7	0.310476	0.29843	0.306386	0.391941	0.363285	0.226621	0.0244617	0.0361962	0.112315	0.214543	-0.185872	0.0215189	0.0190405	0.137871	0.0795921	0.0617094	-0.0264567	0.0301608
	9.8	0.394827	0.264067	0.343068	0.391941	0.417972	0.159421	0.0830555	-0.00207	0.161509	0.137211	-0.158528	0.00199	0.0494971	0.11364	0.0897239	0.0421782	0.0211812	0.0301608
	9.9	0.42687	0.212492	0.36028	0.313816	0.435184	0.11334	0.131517	-0.0442481	0.202158	0.0872235	-0.0678906	-0.0323751	0.011228	0.0527267	0.115542	-0.00625	0.0289937	0.00282
	10	0.449514	0.167204	0.382924	0.303684	0.37421	0.0719581	0.19243	-0.0723853	0.240427	0.0442548	0.0180469	-0.0370748	0.0299658	0.0214767	0.109255	-0.0577974	0.0688497	0.000498
	10.1	0.410452	0.149992	0.379811	0.316135	0.228916	0.100828	0.184618	-0.0684791	0.201365	0.0270429	-0.0218091	-0.0370748	0.0385718	0.0550461	0.0795921	-0.0601778	0.0883809	0.0441989
	10.2	0.399527	0.14218	0.379017	0.309116	0.0562472	0.107847	0.204149	-0.070066	0.196665	0.0270429	-0.0452466	-0.018337	0.0768408	0.0667648	0.0780052	-0.057065	0.150881	0.0567111
	10.3	0.379995	0.115629	0.359486	0.306004	-0.124997	0.0906959	0.240099	-0.0794044	0.191233	0.0231366	-0.0280347	-0.0175436	0.0971655	0.0675583	0.0874046	-0.0859346	0.197756	0.0465792
	10.4	0.401846	0.0812666	0.387623	0.298985	-0.167172	0.0664649	0.294786	-0.0442481	0.232615	0.0247235	0.0563159	-0.00424	0.194822	0.0839767	0.149111	-0.0750093	0.238375	0.0535983
	10.5	0.411245	0.0601485	0.410267	0.238804	-0.101559	0.0508399	0.336962	-0.0333228	0.27479	0.0130048	0.134441	0.0168192	0.239347	0.0870895	0.172549	-0.0711031	0.284456	0.0575045
	10.6	0.430777	0.0171797	0.421986	0.192722	0.0218844	0.0234962	0.361193	-0.0294166	0.308421	0.000493	0.189922	0.0215189	0.24249	0.0870895	0.188174	-0.0664034	0.396975	0.049692
	10.7	0.425283	0.00705	0.41338	0.170078	0.113285	0.0321021	0.370531	-0.0216041	0.349802	0.0122113	0.228191	0.0332377	0.315885	0.0714645	0.211611	-0.0476656	0.429751	0.0543917
	10.8	0.358084	-0.00546	0.369618	0.14896	0.145298	0.0109839	0.332262	-0.0216041	0.356822	0.0122113	0.20396	0.0410502	0.325254	0.0519333	0.231142	-0.0398531	0.379763	0.0567111
	10.9	0.234671	0.00155	0.258717	0.12241	0.125797	-0.000735	0.220568	-0.014585	0.247447	0.0122113	0.118816	0.0449564	0.204954	0.0519333	0.216311	-0.0086	-0.0967997	0.0629672
	11	0.14794	-0.0210893	0.186024	0.0552101	0.117954	-0.0311913	0.127581	-0.0497413	0.141184	0.00361	0.122722	0.00199	0.0635352	0.00738	0.147524	-0.0211153	-0.764768	0.0645236
	11.1	0.0979519	-0.0531328	0.125905	0.00211	0.098453	-0.0632348	0.0643177	-0.0841041	0.052134	-0.0190387	0.166484	-0.0222433	-0.0880151	-0.00977	-0.108701	-0.0164156	-0.811643	0.0575045
	11.2	0.0260525	-0.0601518	0.0852551	-0.0229149	0.0687289	-0.0811791	0.0119495	-0.103635	-0.0619407	-0.0237384	0.152385	-0.0323751	-0.277865	-0.0222855	-0.479795	-0.00314	-0.910093	0.103586
	11.3	-0.101267	-0.102327	-0.0366321	-0.0556908	-0.0398526	-0.117129	-0.121656	-0.137998	-0.217397	-0.0573077	-0.0116773	-0.0519064	-0.588809	-0.00587	-0.864195	0.0265532	-0.927275	0.122354
	11.4	-0.240335	-0.149996	-0.17332	-0.104153	-0.107022	-0.135867	-0.222395	-0.173154	-0.326742	-0.0729327	-0.203053	-0.0691183	-0.801272	-0.0496292	-1.05557	0.0507841	-0.450682	0.138742
	11.5	-0.370798	-0.182832	-0.281932	-0.0940208	-0.180478	-0.188235	-0.3318	-0.171628	-0.401784	-0.0987506	-0.399159	-0.0691183	-0.88019	-0.0269852	-0.952451	0.0695219	0.0508443	0.146555
	11.6	-0.453623	-0.211702	-0.342845	-0.236172	-0.260922	-0.218691	-0.392714	-0.149717	-0.490041	-0.123714	-0.63274	-0.0683248	-0.766909	-0.0183792	-0.462614	0.0921659	-0.0881938	0.144235
	11.7	-0.482492	-0.199983	-0.357677	-0.150234	-0.284359	-0.229617	-0.381788	-0.15051	-0.520498	-0.120601	-0.846791	-0.0667379	-0.427065	0.0457077	-0.143064	0.126559	-0.107725	0.148142
	11.8	-0.473154	-0.208589	-0.348339	-0.13229	-0.394528	-0.242922	-0.33412	-0.177854	-0.474416	-0.0963702	-0.856953	-0.0573995	-0.0802026	0.0902023	-0.163389	0.142947	-0.0522441	0.131723
	11.9	-0.482523	-0.198457	-0.348339	-0.156521	-0.907803	-0.226504	-0.299757	-0.173948	-0.427541	-0.0948443	-0.679615	-0.0456808	0.0635657	0.0917587	-0.135252	0.146853	0.0258809	0.107492
	12	-0.436441	-0.19919	-0.326458	-0.126003	-1.19687	-0.190554	-0.244307	-0.137998	-0.347066	-0.0573077	-0.48354	-0.000332	0.0229163	0.11132	-0.0798012	0.168765	0.107882	0.116892
	12.1	-0.393442	-0.165621	-0.288158	-0.136196	-1.22967	-0.175723	-0.193495	-0.123167	-0.258779	-0.0651202	-0.286641	0.0215189	0.058103	0.125359	-0.0344826	0.202334	0.169619	0.119211
	12.2	-0.345804	-0.155489	-0.268657	-0.186977	-1.36642	-0.153079	-0.126326	-0.100523	-0.188497	-0.0502887	-0.0968213	0.028538	0.11746	0.133171	-0.00323	0.212466	0.190706	0.123911
	12.3	-0.29426	-0.133577	-0.222545	-0.218197	-1.32345	-0.119448	-0.073988	-0.0239234	-0.130666	-0.0268512	0.0203662	0.0621683	0.136991	0.151176	0.0358299	0.238284	0.183657	0.148142
	12.4	-0.256723	-0.13669	-0.179576	-0.240078	-0.930447	-0.120242	-0.0106945	0.0104394	-0.0986228	-0.0424762	0.0727344	0.0574686	0.132322	0.141777	0.066317	0.187503	0.19385	0.0997103
	12.5	-0.235636	-0.135957	-0.149883	-0.233852	-0.449215	-0.0749536	0.0463428	0.0518212	-0.10256	-0.0354571	0.11256	0.082432	0.109647	0.120659	0.057711	0.165591	0.186007	0.0731295
	12.6	-0.216135	-0.146089	-0.121776	-0.193203	-0.215634	-0.0390038	0.0861683	0.100283	-0.123647	-0.0385699	0.121929	0.0957377	0.118223	0.0980148	0.0576805	0.135928	0.160219	0.0488986
	12.7	-0.192667	-0.117952	-0.0811572	-0.104153	-0.114071	0.000852	0.16353	0.16199	-0.153341	-0.0174518	0.131298	0.123875	0.132291	0.107414	0.0483116	0.125003	0.143831	0.0379733
	12.8	-0.175486	-0.064821	-0.0647082	-0.0416527	-0.00622	0.121946	0.236193	0.208865	-0.176748	0.0395551	0.14616	0.162144	0.156553	0.130058	0.0569481	0.15079	0.127443	0.058298
	12.9	-0.167673	-0.0484331	-0.0475574	0.0138283	0.114078	0.157102	0.293993	0.201052	-0.139272	0.0512738	0.131328	0.154331	0.154172	0.110527	0.0819114	0.109378	0.125857	0.0145358
	13	-0.148142	-0.0336015	0.000905	0.0395851	0.16016	0.189878	0.349474	0.184634	-0.0986228	0.0418744	0.130535	0.169163	0.166685	0.0784836	0.0905174	0.0827971	0.130556	-0.0143949
	13.1	-0.112192	-0.0195329	0.0352674	0.048954	0.172672	0.225065	0.363512	0.171359	-0.0673728	0.0215802	0.130535	0.162907	0.178403	0.0878525	0.0858177	0.0242033	0.130556	-0.0511075
	13.2	-0.0825291	0.0171797	0.0594983	0.0473976	0.143741	0.289121	0.331499	0.184634	-0.0408225	0.0317426	0.125835	0.149632	0.169034	0.0738144	0.0866112	0.00232	0.150087	-0.0674955
	13.3	-0.0567417	0.0445235	0.0907178	0.0560036	0.101566	0.334409	0.287737	0.199465	-0.0166221	0.0496869	0.128185	0.169163	0.168241	0.0550461	0.0983299	-0.025815	0.146944	-0.0886136
	13.4	-0.0457859	0.0609419	0.109486	0.0473976	0.0382724	0.323484	0.26195	0.212771	0.00917	0.0317426	0.121929	0.16135	0.142454	0.0198898	0.0748924	-0.0523653	0.146181	-0.0987455
	13.5	-0.0465794	0.0820296	0.11028	0.0614662	0.00861	0.305509	0.183062	0.178378	-0.000173	0.024693	0.0797534	0.144169	0.0729346	-0.0332413	0.0428795	-0.0695467	0.125887	-0.108908
	13.6	-0.0317478	0.0796797	0.129017	0.105198	0.00312	0.251615	0.109606	0.164309	0.00526	0.0317426	0.0672412	0.13712	0.0135474	-0.0426102	0.0155052	-0.0836153	0.130556	-0.0917264
	13.7	-0.0106297	0.0500166	0.132924	0.0919533	-0.0273404	0.132871	0.0119801	0.142458	0.0185647	0.0192609	0.0445971	0.100437	-0.0489221	-0.0691605	0.00537	-0.117978	0.158693	-0.106558
	13.8	-0.0231419	0.0437605	0.0899549	0.0825539	-0.0867276	0.0656714	-0.0849133	0.079165	-0.0142722	-0.00732	-0.00307	0.059788	-0.127078	-0.052742	-0.0157448	-0.13281	0.142275	-0.12139
	13.9	-0.0309544	0.0335982	0.0500989	0.0387917	-0.121884	0.0148902	-0.187269	-0.0114722	-0.0283103	-0.0667071	-0.0335279	0.012913	-0.184878	-0.0816727	-0.0383888	-0.169553	0.165712	-0.15032
	14	-0.0590916	0.0500166	-0.0163074	0.0536842	-0.196103	-0.00385	-0.246656	-0.0567603	-0.0580344	-0.0971637	-0.0851026	0.0105936	-0.252078	-0.0644608	-0.0477883	-0.156247	0.176638	-0.129995
	14.1	-0.0848484	0.0163863	-0.060802	0.0778542	-0.245297	-0.0593286	-0.270826	-0.112241	-0.0743918	-0.124507	-0.110859	-0.0144308	-0.305972	-0.0816727	-0.0328957	-0.157834	0.165712	-0.138601
	14.2	-0.129404	0.036711	-0.106151	0.0591164	-0.28204	-0.11011	-0.284925	-0.130979	-0.0963035	-0.150295	-0.14449	-0.065212	-0.309878	-0.0707474	-0.0352761	-0.173459	0.146181	-0.154226
	14.3	-0.16456	0.0148604	-0.117076	0.025547	-0.300778	-0.10541	-0.27162	-0.126279	-0.111928	-0.186214	-0.158528	-0.0761373	-0.259097	-0.0722733	-0.00714	-0.175778	0.149294	-0.144034
	14.4	-0.215342	0.0171797	-0.168651	0.0122414	-0.312497	-0.117922	-0.249769	-0.12866	-0.154104	-0.179195	-0.201497	-0.0730245	-0.198947	-0.0691605	-0.0110451	-0.157041	0.119631	-0.134695
	14.5	-0.241892	0.0179732	-0.195201	-0.0111961	-0.273434	-0.101504	-0.216169	-0.127866	-0.149404	-0.16357	-0.169453	-0.0519064	-0.145022	-0.0699539	0.000674	-0.146115	0.134462	-0.102652
	14.6	-0.256723	0.0343916	-0.250682	-0.0494652	-0.264065	-0.0850854	-0.202101	-0.122373	-0.173635	-0.15887	-0.158528	-0.0323751	-0.146609	-0.0480423	-0.00635	-0.100766	0.129763	-0.0706083
	14.7	-0.273142	0.036711	-0.284252	-0.0768089	-0.21954	-0.0585351	-0.174757	-0.110685	-0.185354	-0.125301	-0.177266	-0.00741	-0.137209	-0.0387039	-0.00323	-0.0914278	0.139162	-0.028433
	14.8	-0.270029	0.0187666	-0.285839	-0.099453	-0.198452	-0.0616479	-0.163038	-0.0950294	-0.179128	-0.135433	-0.167927	-0.0354879	-0.127078	-0.0566483	0.0069	-0.0984468	0.136782	-0.0237333
	14.9	-0.257517	0.021086	-0.273326	-0.108852	-0.192196	-0.0546288	-0.155226	-0.0848975	-0.165029	-0.108882	-0.169453	-0.0175436	-0.109866	-0.0418167	0.00928	-0.0742159	0.130556	0.00282
	15	-0.233286	0.00625	-0.277233	-0.117458	-0.190609	-0.0593286	-0.147413	-0.0880103	-0.166616	-0.118282	-0.154622	-0.018337	-0.0880151	-0.0347977	0.0209984	-0.0601778	0.118837	-0.0097
	15.1	-0.206736	-0.010164	-0.263958	-0.12289	-0.18829	-0.0546288	-0.123976	-0.0997291	-0.161916	-0.12762	-0.123372	-0.0253561	-0.0786157	-0.030098	0.0311302	-0.0671968	0.125857	-0.0042
	15.2	-0.190317	-0.0140703	-0.26472	-0.115871	-0.18591	-0.0515161	-0.114576	-0.0966163	-0.152517	-0.108882	-0.0991406	-0.0370748	-0.0543848	-0.0387039	0.0452293	-0.0593843	0.120424	0.00282
	15.3	-0.186411	0.00705	-0.26942	-0.112759	-0.176571	-0.0272851	-0.0927258	-0.0872169	-0.130666	-0.108882	-0.0757031	-0.0370748	-0.0286279	-0.0175858	0.0428489	-0.0476656	0.114931	0.00593
	15.4	-0.199717	0.0304854	-0.281139	-0.106472	-0.175778	-0.0225854	-0.0700817	-0.0754981	-0.130666	-0.0963702	-0.0655713	-0.0175436	-0.0177026	-0.0175858	0.0358299	-0.0429659	0.114931	0.0348605
	15.5	-0.209848	0.00937	-0.30067	-0.108059	-0.162503	-0.0108666	-0.072401	-0.077085	-0.114248	-0.10107	-0.0678906	-0.00973	0.00342	-0.0222855	0.0280174	-0.0671968	0.110232	0.0418795
	15.6	-0.219248	0.00937	-0.307689	-0.108059	-0.171872	0.00396	-0.0536633	-0.0598731	-0.0994163	-0.0893512	-0.0608716	0.00199	0.0151343	-0.0387039	0.0162987	-0.0671968	0.107912	0.0543917
	15.7	-0.22941	-0.00937	-0.31007	-0.10104	-0.176571	0.0156837	-0.0536633	-0.0380225	-0.0994163	-0.0815387	-0.0655713	-0.00113	0.00104	-0.0488358	-0.0110451	-0.0750093	0.0938131	0.0614108
	15.8	-0.250498	-0.0202959	-0.314739	-0.108059	-0.18359	0.0109839	-0.0458508	-0.0411353	-0.104116	-0.0776324	-0.0600781	-0.0136373	-0.0325342	-0.0691605	-0.0274636	-0.0945406	0.0883809	0.065317
	15.9	-0.25593	-0.0132768	-0.307689	-0.123684	-0.186703	0.0399146	-0.0489635	-0.0333228	-0.109548	-0.0823321	-0.0413404	-0.0136373	-0.0598779	-0.0855789	-0.0258766	-0.106259	0.0758687	0.065317
	16	-0.253611	-0.0132768	-0.292858	-0.135403	-0.18359	0.0305152	-0.0536633	-0.0333228	-0.12206	-0.0846515	-0.0366406	-0.0378683	-0.0747095	-0.0957108	-0.0375954	-0.114072	0.0688497	0.065317
	16.1	-0.234873	-0.010164	-0.285839	-0.119778	-0.168759	0.0352149	-0.0302258	-0.0364356	-0.115835	-0.0893512	-0.0343213	-0.0292623	-0.0966211	-0.0972977	-0.0235573	-0.106259	0.071169	0.0567111
	16.2	-0.245798	-0.0132768	-0.280345	-0.104153	-0.171078	0.0187964	-0.034132	-0.0653663	-0.12676	-0.113582	-0.0366406	-0.0448873	-0.114565	-0.112129	-0.0196511	-0.118772	0.0719625	0.0262545
	16.3	-0.265329	-0.0328081	-0.273326	-0.0799217	-0.168759	0.00866	-0.0388317	-0.0684791	-0.140066	-0.128414	-0.0507398	-0.0480001	-0.138796	-0.103523	-0.0344826	-0.125791	0.0703756	0.0145358
	16.4	-0.281748	-0.0461137	-0.265514	-0.0862083	-0.178891	-0.00385	-0.065382	-0.0880103	-0.150198	-0.147945	-0.0725904	-0.0620993	-0.156741	-0.112923	-0.0462013	-0.125791	0.0649434	-0.005
	16.5	-0.272348	-0.0515459	-0.249095	-0.0916405	-0.180478	-0.0163293	-0.072401	-0.102842	-0.181448	-0.162776	-0.0843091	-0.0628317	-0.180972	-0.13166	-0.0704323	-0.128903	0.0602437	-0.0245267
	16.6	-0.272348	-0.0437334	-0.242076	-0.0885277	-0.178097	-0.0390038	-0.0802135	-0.104429	-0.18456	-0.164363	-0.0991406	-0.0417745	-0.19269	-0.126961	-0.0805641	-0.106259	0.0766622	-0.028433
	16.7	-0.277048	-0.0531328	-0.229564	-0.104153	-0.168759	-0.0546288	-0.089613	-0.116148	-0.18926	-0.159664	-0.0952344	-0.0370748	-0.207522	-0.124641	-0.0805641	-0.103147	0.0914937	-0.0214139
	16.8	-0.262217	-0.0679643	-0.251476	-0.115871	-0.18359	-0.0827661	-0.0974255	-0.110654	-0.201772	-0.159664	-0.121052	-0.0370748	-0.216921	-0.13166	-0.0946633	-0.0984468	0.0899068	-0.0159208
	16.9	-0.280161	-0.0609453	-0.272533	-0.140102	-0.200009	-0.10541	-0.116163	-0.0997291	-0.22051	-0.164363	-0.146016	-0.0613058	-0.231753	-0.13166	-0.119627	-0.0867281	0.0961934	-0.005
	17	-0.296579	-0.0874956	-0.265514	-0.171352	-0.21484	-0.120242	-0.123182	-0.111448	-0.227529	-0.15887	-0.162434	-0.0800436	-0.231753	-0.143379	-0.124326	-0.0867281	0.0914937	-0.0167142
	17.1	-0.312998	-0.0937212	-0.268627	-0.188503	-0.229672	-0.132754	-0.128675	-0.114561	-0.228323	-0.154964	-0.170247	-0.0714376	-0.251284	-0.146492	-0.124326	-0.0703096	0.086794	-0.005
	17.2	-0.309855	-0.10782	-0.29597	-0.183865	-0.273434	-0.149172	-0.145826	-0.109128	-0.243154	-0.152645	-0.189778	-0.1199	-0.263003	-0.163704	-0.124326	-0.0601778	0.0766622	-0.00188
	17.3	-0.343454	-0.135927	-0.312389	-0.204922	-0.299984	-0.179629	-0.148207	-0.123167	-0.252553	-0.166683	-0.216328	-0.14175	-0.273928	-0.174629	-0.124326	-0.0836153	0.0719625	-0.0237333
	17.4	-0.370798	-0.14139	-0.324108	-0.205715	-0.312497	-0.183535	-0.150526	-0.137998	-0.259573	-0.164363	-0.221028	-0.131618	-0.287234	-0.182442	-0.136045	-0.0789156	0.0688497	-0.0214139
	17.5	-0.418467	-0.134371	-0.338939	-0.193203	-0.328915	-0.206973	-0.143507	-0.126279	-0.262685	-0.147151	-0.217915	-0.117519	-0.285647	-0.177742	-0.139158	-0.0742159	0.06415	-0.0237333
	17.6	-0.445017	-0.142183	-0.351451	-0.174465	-0.352353	-0.195254	-0.167738	-0.11926	-0.268972	-0.128414	-0.217915	-0.100368	-0.291934	-0.170723	-0.145445	-0.0671968	0.0547506	-0.0097
	17.7	-0.476267	-0.150789	-0.351451	-0.151821	-0.346097	-0.175723	-0.166945	-0.107542	-0.263479	-0.116695	-0.221028	-0.0987814	-0.284884	-0.155891	-0.143858	-0.0671968	0.0524312	-0.019827
	17.8	-0.495798	-0.146089	-0.36787	-0.124477	-0.343747	-0.17261	-0.158339	-0.104429	-0.254873	-0.10577	-0.228047	-0.0855368	-0.270815	-0.148079	-0.150877	-0.0671968	0.0477315	-0.00658
	17.9	-0.53718	-0.146089	-0.370189	-0.108059	-0.355465	-0.156191	-0.170057	-0.0919166	-0.250173	-0.104183	-0.228047	-0.0714376	-0.274722	-0.135567	-0.165708	-0.0554781	0.0305806	-0.0120145
	18	-0.547373	-0.153108	-0.36552	-0.103359	-0.370297	-0.151492	-0.167738	-0.0872169	-0.240041	-0.0846515	-0.217915	-0.0597189	-0.25519	-0.122261	-0.160276	-0.0429659	0.0407125	-0.0089
	18.1	-0.600473	-0.147676	-0.351451	-0.0854149	-0.370297	-0.13666	-0.177076	-0.077085	-0.223623	-0.0675006	-0.203816	-0.0730245	-0.241885	-0.116829	-0.158689	-0.0133028	0.0329	0.00593
	18.2	-0.615335	-0.149996	-0.338939	-0.0807152	-0.367184	-0.117129	-0.174757	-0.0723853	-0.213491	-0.0698199	-0.201497	-0.0878561	-0.236453	-0.10041	-0.166502	0.00312	0.0329	0.0106295
	18.3	-0.598154	-0.149996	-0.323314	-0.0721092	-0.346859	-0.11011	-0.154432	-0.0723853	-0.207235	-0.0502887	-0.173359	-0.080837	-0.215334	-0.10041	-0.15637	0.00623	0.0415059	0.0192355
	18.4	-0.593454	-0.161714	-0.313182	-0.0885277	-0.345334	-0.124148	-0.152906	-0.077085	-0.194753	-0.0620074	-0.167134	-0.119106	-0.212222	-0.101204	-0.15167	-0.0039	0.039919	0.0106295
	18.5	-0.600473	-0.157808	-0.335033	-0.10104	-0.346066	-0.124941	-0.17317	-0.0841041	-0.204092	-0.0581012	-0.165547	-0.138637	-0.215334	-0.10743	-0.163389	-0.0211153	0.0297872	0.00282
	18.6	-0.605173	-0.145296	-0.339733	-0.106472	-0.347653	-0.124941	-0.170851	-0.0794044	-0.208791	-0.0502887	-0.162434	-0.14175	-0.205203	-0.10743	-0.163389	-0.0304537	0.0282003	0.0106295
	18.7	-0.600473	-0.133577	-0.346752	-0.108059	-0.331234	-0.13196	-0.163038	-0.0754981	-0.208791	-0.0620074	-0.158528	-0.149563	-0.210665	-0.10041	-0.17822	-0.0164156	0.0211812	0.00282
	18.8	-0.594248	-0.131258	-0.36787	-0.115871	-0.332821	-0.124941	-0.159925	-0.0684791	-0.204885	-0.0698199	-0.17104	-0.154262	-0.213809	-0.10511	-0.179807	-0.0289278	0.0125753	-0.0167142
	18.9	-0.584848	-0.138277	-0.36317	-0.120571	-0.323422	-0.117922	-0.166945	-0.0606666	-0.193166	-0.0698199	-0.16634	-0.134731	-0.204409	-0.112129	-0.183714	-0.0359468	0.00946	-0.0167142
	19	-0.589548	-0.149996	-0.378002	-0.15414	-0.312497	-0.143679	-0.162245	-0.0723853	-0.181448	-0.0846515	-0.169453	-0.138637	-0.204409	-0.123848	-0.182127	-0.0593843	0.00946	-0.0401517
	19.1	-0.592661	-0.169527	-0.379589	-0.166653	-0.284359	-0.144473	-0.171644	-0.0731788	-0.173635	-0.0893512	-0.16634	-0.134731	-0.196597	-0.126961	-0.179014	-0.0718966	0.00635	-0.0315458
	19.2	-0.582529	-0.169527	-0.386608	-0.16354	-0.276547	-0.134341	-0.166945	-0.0723853	-0.172079	-0.0745196	-0.16634	-0.112087	-0.19504	-0.101997	-0.170408	-0.0671968	-0.0100688	-0.0378324
	19.3	-0.56846	-0.174227	-0.374889	-0.16354	-0.253109	-0.140566	-0.162245	-0.0841041	-0.161916	-0.0815387	-0.16634	-0.107387	-0.19739	-0.127754	-0.171995	-0.0711031	0.00165	-0.0401517
	19.4	-0.538767	-0.181246	-0.35847	-0.170559	-0.21484	-0.143679	-0.147413	-0.0723853	-0.143178	-0.0815387	-0.142903	-0.0995748	-0.184878	-0.0918045	-0.150877	-0.0515718	0.00867	-0.0276395
	19.5	-0.530954	-0.180452	-0.370189	-0.184597	-0.207028	-0.164004	-0.150526	-0.0880103	-0.154104	-0.092464	-0.146809	-0.0909689	-0.177065	-0.0886917	-0.160276	-0.0476656	0.00946	-0.0167142
	19.6	-0.530161	-0.189058	-0.366283	-0.210415	-0.210141	-0.156191	-0.159925	-0.127866	-0.16036	-0.108882	-0.142109	-0.0925558	-0.176272	-0.0878983	-0.158689	-0.0515718	0.00165	-0.0206205
	19.7	-0.507517	-0.188265	-0.36787	-0.217434	-0.195309	-0.156191	-0.155226	-0.118467	-0.154897	-0.121395	-0.13509	-0.0792501	-0.173159	-0.10041	-0.155576	-0.0476656	-0.00146	-0.0167142
	19.8	-0.487986	-0.198457	-0.36317	-0.219021	-0.203122	-0.16791	-0.150526	-0.120054	-0.150198	-0.140132	-0.138203	-0.0925558	-0.164553	-0.0816727	-0.143858	-0.0367403	0.000857	0.00202
	19.9	-0.466898	-0.20389	-0.35847	-0.224453	-0.18359	-0.16321	-0.155226	-0.123167	-0.15331	-0.151851	-0.131184	-0.0636251	-0.16144	-0.068367	-0.147764	-0.0226412	0.00165	0.00361
	20	-0.456736	-0.210176	-0.370189	-0.22134	-0.187497	-0.145266	-0.158339	-0.12396	-0.161916	-0.144039	-0.13979	-0.065212	-0.170046	-0.0621414	-0.143064	-0.0094	0.00165	0.0106295
	20.1	-0.452036	-0.215608	-0.340526	-0.209621	-0.195309	-0.128848	-0.159925	-0.0833106	-0.150198	-0.112789	-0.133534	-0.0534933	-0.173159	-0.0308914	-0.136045	0.0156279	-0.00537	0.0137423
	20.2	-0.449717	-0.215608	-0.351451	-0.21664	-0.217953	-0.124148	-0.174757	-0.0958228	-0.15801	-0.115901	-0.131184	-0.0753439	-0.180972	-0.052742	-0.132139	-0.000791	-0.0108622	0.00361
	20.3	-0.420786	-0.221102	-0.342083	-0.210415	-0.222653	-0.0905786	-0.158339	-0.0794044	-0.15801	-0.10577	-0.128071	-0.0714376	-0.176272	-0.0496292	-0.140745	-0.0086	-0.0131816	0.00282
	20.4	-0.396555	-0.227327	-0.33192	-0.219753	-0.222653	-0.0764794	-0.150526	-0.0794044	-0.15331	-0.0963702	-0.121785	-0.0683248	-0.176272	-0.0488358	-0.139158	-0.0117159	-0.00146	-0.0120145
	20.5	-0.367685	-0.204683	-0.33192	-0.210415	-0.225003	-0.0710473	-0.136488	-0.0653663	-0.141592	-0.0862384	-0.107747	-0.0691183	-0.188784	-0.0496292	-0.139158	-0.00628	0.00556	-0.0175077
	20.6	-0.366892	-0.189058	-0.33897	-0.183071	-0.246884	-0.0390038	-0.150557	-0.0333228	-0.143178	-0.0651202	-0.11324	-0.0519064	-0.20209	-0.0269852	-0.160276	0.0109282	-0.00775	-0.0136014
	20.7	-0.345774	-0.160921	-0.335826	-0.142422	-0.257016	0.000852	-0.130995	-0.0216041	-0.141592	-0.0385699	-0.10616	-0.0253561	-0.187991	0.00585	-0.158689	0.0273466	-0.00537	-0.000296
	20.8	-0.345041	-0.157808	-0.324108	-0.142422	-0.266415	0.0109839	-0.113844	-0.0169044	-0.140066	-0.0385699	-0.101521	-0.0222433	-0.180972	0.00115	-0.164976	0.0273466	-0.00305	-0.005
	20.9	-0.342661	-0.146883	-0.32722	-0.13229	-0.27734	0.0281959	-0.106764	-0.00677	-0.137685	-0.0229449	-0.110859	-0.0206564	-0.176272	0.0206833	-0.177427	0.0406218	-0.0100688	-0.0136014
	21	-0.347361	-0.133577	-0.309276	-0.131496	-0.274228	0.0383277	-0.089613	-0.00207	-0.138479	-0.0112262	-0.120259	-0.033962	-0.16614	0.0386581	-0.176695	0.0499907	-0.0100688	-0.0159208
	21.1	-0.355173	-0.138277	-0.319408	-0.119778	-0.264035	0.0352149	-0.0997448	-0.00207	-0.15331	-0.00421	-0.125691	-0.0175436	-0.169253	0.0331955	-0.193052	0.0304594	-0.0178813	-0.0167142
	21.2	-0.365305	-0.123445	-0.307689	-0.119778	-0.253903	0.0234962	-0.0958385	-0.0137916	-0.149404	0.000493	-0.114766	-0.0175436	-0.179385	0.0284958	-0.18292	0.0351591	-0.00928	-0.0136014
	21.3	-0.371592	-0.125765	-0.312389	-0.123684	-0.265622	0.0195899	-0.101332	-0.00909	-0.150991	-0.00653	-0.116353	-0.0292623	-0.20209	-0.00275	-0.191526	0.00782	-0.022581	-0.0159208
	21.4	-0.362192	-0.153108	-0.289745	-0.126797	-0.249997	0.0250831	-0.0849133	-0.0169044	-0.150198	-0.014339	-0.115559	-0.0323751	-0.207522	-0.00587	-0.182127	-0.0328035	-0.00696	-0.0315458
	21.5	-0.355173	-0.142977	-0.268627	-0.119778	-0.236691	0.0274024	-0.0849133	-0.014585	-0.138479	-0.00732	-0.123372	-0.0300558	-0.200503	-0.0230789	-0.18292	-0.0281343	0.00635	-0.0245267
	21.6	-0.350473	-0.138277	-0.268627	-0.103359	-0.21954	0.0422339	-0.0802135	-0.00207	-0.135366	0.00751	-0.126484	-0.0206564	-0.204409	-0.0253983	-0.17822	-0.0312471	0.00946	-0.0362455
	21.7	-0.366098	-0.138277	-0.256908	-0.108059	-0.213253	0.0430274	-0.0684948	-0.00207	-0.125967	-0.0237384	-0.126484	-0.0175436	-0.187991	-0.0347977	-0.17822	-0.0375032	0.0344869	-0.0557767
	21.8	-0.379404	-0.140596	-0.262401	-0.111965	-0.223446	0.0508399	-0.0825939	0.00263	-0.12676	-0.0604205	-0.128865	0.00199	-0.198184	-0.0566483	-0.183714	-0.0382662	0.0352193	-0.0643522
	21.9	-0.377817	-0.124239	-0.267833	-0.0885277	-0.245297	0.0539527	-0.0997448	0.000247	-0.12676	-0.0510821	-0.146016	-0.0230368	-0.187991	-0.0590286	-0.179014	-0.025815	0.0446187	-0.0721952
	22	-0.359873	-0.122652	-0.271007	-0.0807152	-0.266415	0.0430274	-0.0927258	0.00574	-0.13146	-0.0502887	-0.167134	-0.0393942	-0.188784	-0.0488358	-0.18762	-0.00781	0.0524312	-0.0745145
	22.1	-0.370005	-0.0914018	-0.288158	-0.0377464	-0.292965	0.0461402	-0.0997448	-0.00207	-0.140798	-0.0354571	-0.184285	-0.026943	-0.200503	-0.0316849	-0.194639	0.0257597	0.0571309	-0.0839139
	22.2	-0.374704	-0.0515764	-0.29597	-0.013546	-0.292965	0.0445838	-0.112257	0.0026	-0.146291	-0.00967	-0.189778	-0.0324057	-0.215334	-0.00822	-0.202451	0.0320158	0.0446187	-0.0776578
	22.3	-0.379404	-0.0562456	-0.302257	0.00522	-0.304684	0.0539527	-0.106031	0.00495	-0.143178	-0.000301	-0.194478	-0.0253561	-0.221621	0.00817	-0.202451	0.0413847	0.0313131	-0.075308
	22.4	-0.381723	-0.0453203	-0.302989	0.0239601	-0.299984	0.0578589	-0.106764	0.0205712	-0.145498	-0.00109	-0.196797	-0.0105245	-0.227053	0.00738	-0.202451	0.0405912	0.0336934	-0.0643827
	22.5	-0.38331	-0.0398271	-0.297557	0.056797	-0.297665	0.0711646	-0.101332	0.0455956	-0.135366	0.016911	-0.198384	0.0105936	-0.231753	0.0105515	-0.199339	0.0390654	0.0524312	-0.0557767
	22.6	-0.429392	-0.0562456	-0.319408	0.0669289	-0.31329	0.0742774	-0.127882	0.0487084	-0.130666	0.016911	-0.217915	0.0449564	-0.251284	0.00426	-0.20947	0.0421782	0.0438253	-0.0526639
	22.7	-0.452036	-0.041414	-0.304576	0.0685158	-0.314053	0.105527	-0.130995	0.0752587	-0.137685	0.0465741	-0.215535	0.059788	-0.251284	0.016777	-0.20947	0.0664091	0.0501119	-0.028433
	22.8	-0.452036	-0.041414	-0.312389	0.0669289	-0.301571	0.105527	-0.123182	0.0713525	-0.122854	0.0348554	-0.193684	0.0840189	-0.25519	0.016777	-0.206358	0.060153	0.0633565	-0.0401517
	22.9	-0.434092	-0.0210893	-0.343639	0.0911598	-0.289059	0.125852	-0.123976	0.0768456	-0.118154	0.0372357	-0.185872	0.0723002	-0.238772	0.0316391	-0.186826	0.0625029	0.071169	-0.0276395
	23	-0.435617	-0.00937	-0.361583	0.105991	-0.295285	0.151609	-0.123976	0.104189	-0.107229	0.0629926	-0.185078	0.091038	-0.227847	0.0363083	-0.190733	0.0617094	0.0696431	-0.0167142
	23.1	-0.440317	-0.0249956	-0.33662	0.107578	-0.285153	0.14459	-0.116163	0.106509	-0.102529	0.0614362	-0.181965	0.10355	-0.220034	0.041008	-0.18292	0.0499907	0.0750753	-0.0136014
	23.2	-0.433298	-0.0375078	-0.315502	0.0989723	-0.278134	0.135984	-0.119276	0.106509	-0.09551	0.0598798	-0.170247	0.0996439	-0.213015	0.0363083	-0.163389	0.0382719	0.06415	-0.035452
	23.3	-0.456736	-0.0507524	-0.312389	0.0958595	-0.282803	0.125852	-0.130995	0.104983	-0.106435	0.063786	-0.177266	0.116062	-0.234072	0.0136642	-0.185239	0.0351591	0.0501119	-0.028433
	23.4	-0.44813	-0.0492265	-0.323314	0.102085	-0.274228	0.120359	-0.124769	0.122134	-0.103323	0.0708051	-0.16634	0.1301	-0.220828	0.0316086	-0.167295	0.0374784	0.0547811	-0.0206205
	23.5	-0.47706	-0.0562456	-0.329601	0.109898	-0.300778	0.137571	-0.159925	0.158083	-0.119741	0.0778241	-0.194478	0.130894	-0.247378	0.0433273	-0.195432	0.0421782	0.0524312	0.00282
	23.6	-0.480967	-0.041414	-0.319408	0.114597	-0.289853	0.164121	-0.162245	0.177615	-0.115835	0.0973554	-0.181965	0.0887186	-0.251284	0.0363083	-0.199339	0.0421782	0.0719625	0.0301608
	23.7	-0.486429	-0.0757768	-0.346752	0.102879	-0.299984	0.162565	-0.174757	0.177615	-0.130666	0.0903363	-0.181965	0.133244	-0.255984	0.016777	-0.211057	0.0226469	0.0360128	0.0418795
	23.8	-0.47938	-0.107027	-0.370983	0.0669594	-0.307797	0.133665	-0.17787	0.143252	-0.145498	0.063786	-0.208516	0.132481	-0.266116	-0.0175858	-0.204771	0.00391	0.0258809	0.00361
	23.9	-0.464548	-0.0624712	-0.382701	0.100559	-0.296872	0.173521	-0.174757	0.177615	-0.150198	0.095036	-0.213215	0.135594	-0.227053	0.00976	-0.148557	0.0664091	0.0258809	0.0348605
	24	-0.47706	-0.034395	-0.445995	0.14426	-0.314084	0.193784	-0.195082	0.204165	-0.182241	0.105168	-0.245259	0.156651	-0.256777	0.0745773	-0.171201	0.0960722	-0.0350932	0.0395297
	24.1	-0.503611	-0.0202959	-0.475658	0.145847	-0.326535	0.219602	-0.236464	0.205752	-0.215017	0.113774	-0.274922	0.177769	-0.298159	0.106621	-0.190733	0.132022	-0.0639628	0.0778292
	24.2	-0.483316	0.0171797	-0.472545	0.173191	-0.324215	0.257078	-0.254469	0.226809	-0.201772	0.152043	-0.276509	0.157444	-0.290347	0.133965	-0.191526	0.154666	-0.0725688	0.13563
	24.3	-0.456736	0.0187666	-0.456127	0.145847	-0.312497	0.246152	-0.259901	0.201846	-0.200185	0.177067	-0.255391	0.127781	-0.259097	0.0870895	-0.17822	0.12189	-0.0209941	0.132517
	24.4	-0.381723	-0.00156	-0.328807	0.113804	-0.217953	0.218809	-0.174757	0.201052	-0.12676	0.160649	-0.119465	0.115269	-0.184084	0.0761642	-0.0805641	0.0999784	0.0211812	0.089548
	24.5	-0.163767	0.0757735	-0.0850329	0.176304	0.0047	0.285215	0.0572987	0.301821	0.0810647	0.253605	0.122722	0.184788	0.0346655	0.148796	0.168642	0.152347	0.243837	0.166086
	24.6	-0.152842	0.0968916	-0.0506701	0.185703	0.0374789	0.286008	0.082262	0.323733	0.102122	0.271611	0.161785	0.191075	0.0479102	0.182426	0.24988	0.178897	0.263369	0.112192
	24.7	0.0526638	0.126555	0.133717	0.212254	0.286747	0.35864	0.274462	0.357302	0.295908	0.296574	0.353984	0.227757	0.187803	0.247246	0.482729	0.136722	0.404787	0.144235
	24.8	-0.0044	0.189055	0.0274549	0.257542	0.18671	0.425046	0.165087	0.411196	0.197459	0.383305	0.270366	0.326206	0.0604224	0.214409	0.386599	0.18436	0.230532	0.12623
	24.9	-0.373148	0.198454	-0.378032	0.228672	-0.201565	0.411008	-0.259932	0.385439	-0.187704	0.379399	-0.106984	0.346531	-0.300509	0.137871	-0.114957	0.187503	-0.137419	0.120798
	25	-0.51063	0.146086	-0.518627	0.161472	-0.335934	0.35864	-0.400526	0.336184	-0.392385	0.343449	-0.256184	0.227757	-0.408328	0.0675583	-0.362608	0.142947	-0.163206	0.162973
	25.1	-0.609873	0.125792	-0.58192	0.185673	-0.414059	0.341459	-0.447401	0.355746	-0.43926	0.236424	-0.314778	0.194157	-0.481753	0.0613022	-0.578245	0.153903	-0.178038	0.252817
	25.2	-0.701242	-0.0109575	-0.656139	0.0403786	-0.490597	0.189878	-0.506788	0.266665	-0.49706	0.0864301	-0.484303	-0.00192	-0.546572	-0.191048	-0.708677	-0.00238	-0.0170878	0.353586
	25.3	-0.750498	-0.310152	-0.674114	-0.253384	-0.503903	-0.0975976	-0.607557	-0.111448	-0.509573	-0.242488	-0.51009	-0.260525	-0.588015	-0.495735	-0.698545	-0.309384	0.039919	0.112192
	25.4	-0.434092	-0.400789	-0.354595	-0.354153	-0.206265	-0.174929	-0.267744	-0.229429	-0.187704	-0.41357	-0.19994	-0.353481	-0.277072	-0.53791	-0.318876	-0.462522	0.366488	-0.012808
	25.5	-0.0786228	-0.521883	-0.0506701	-0.499477	0.133609	-0.306979	0.10338	-0.381773	0.174021	-0.606563	0.118022	-0.511318	0.257322	-0.660591	0.219424	-0.594541	0.638369	-0.268301
	25.6	0.057333	-0.464845	0.080586	-0.481503	0.188266	-0.349947	0.29085	-0.373167	0.363871	-0.681545	0.303966	-0.476925	0.406522	-0.371498	0.549105	-0.414853	0.728975	-0.344076
	25.7	-0.384867	-0.0195024	-0.224895	-0.083828	-0.212491	0.00165	-0.0755444	0.0346704	-0.0291038	-0.280757	-0.055409	-0.0753439	0.0229163	0.133965	0.227999	-0.0750093	0.1579	-0.173727
	25.8	2.71044	0.543761	3.03917	0.416935	2.89844	0.497709	3.04479	0.57059	3.08027	0.24503	3.0532	0.437138	3.0495	0.659752	3.21005	0.357028	2.91416	0.0535983
	25.9	3.09325	0.35623	3.03371	0.266941	3.28672	0.29614	3.39165	0.386965	3.61308	0.319218	3.40007	0.485569	3.23309	0.496452	3.49442	0.17731	3.42038	-0.680014
	26	3.17608	1.30859	2.68682	1.38489	3.34296	1.31723	3.47447	1.54636	3.65449	1.45908	3.45555	1.66761	2.92215	1.85738	3.4249	0.964053	0.608675	-2.20345
	26.1	3.32216	3.32266	2.51729	3.41147	3.51017	3.24615	3.63069	3.60651	3.73338	3.54581	3.77662	3.73948	3.02527	3.64413	3.38895	3.21796	0.258669	-0.408896
	26.2	3.31591	3.61172	2.62822	3.77475	3.48358	3.5282	3.78459	4.1456	3.55915	3.84348	3.7266	4.06919	1.34323	3.54256	3.42411	2.82267	0.293825	-0.0393583
	26.3	3.23076	3.58829	2.78838	3.88334	3.48047	3.94146	3.75493	4.19635	3.2826	3.76221	3.62117	4.02542	-0.154421	3.99099	1.43427	0.65076	0.039919	0.0418795
	26.4	3.13622	3.1625	2.95324	3.85367	3.44532	4.13287	3.72759	3.99481	3.16075	3.63331	3.4813	3.58951	-0.379397	0.604301	0.285036	0.405459	0.0110189	-0.000296
	26.5	3.09249	3.16015	3.10091	3.74976	3.62265	4.08053	3.69713	3.71823	2.49903	3.29111	3.18287	3.67386	-0.480959	-0.151955	0.0881675	0.0249968	0.0782186	-0.0838834
	26.6	3.05266	3.49063	3.13292	3.65055	3.49219	4.00006	3.37761	3.30576	0.163096	2.76612	3.02897	0.539494	-0.492678	-0.16523	-0.135252	-0.0711031	0.136812	-0.137808
	26.7	3.01043	2.93985	3.07354	3.54349	3.3414	3.85864	3.17912	3.07526	-0.0970969	0.263768	2.26411	-0.159755	-0.457552	-0.336372	-0.204038	-0.110959	0.2157	-0.161245
	26.8	3.005	3.16406	3.26494	3.40989	3.21485	3.71332	2.46507	3.25339	-0.0806785	-0.0909381	0.11491	-0.303493	-0.375491	-0.460579	-0.18292	-0.141416	0.241488	-0.187826
	26.9	-8.18409	3.49454	-7.95301	3.61771	-8.10937	3.58365	-10.9529	0.489321	-11.2791	0.0239301	-11.2414	-0.294887	-11.481	-0.358223	-11.3235	0.0140409	-10.8499	-0.162802
	27	-11.695	3.5375	-11.7054	3.58335	-11.9828	3.34302	-14.6529	0.0401025	-14.8729	-0.0667071	-15.0156	-0.318325	-15.0403	-0.318367	-14.89	0.0625029	-14.5452	0.0512484
	27.1	-13.2661	-8.75235	-13.5358	-8.80572	-13.2578	-8.92417	-16.4685	-12.5427	-16.4361	-12.4097	-16.6593	-12.6433	-16.6661	-12.566	-16.3907	-12.1774	-4.65619	1.23951
	27.2	-12.7692	-12.1438	-13.4835	-12.3128	-15.4094	-13.9109	-16.206	-15.999	-16.0932	-15.7769	-16.2773	-15.9902	-16.0966	-15.7879	-16.1423	-15.5782	-1.11398	0.659067
	27.3	-11.6403	-12.8375	-12.5358	-13.0252	-14.9391	-16.1601	-15.0459	-16.67	-14.9236	-16.3659	-15.0523	-16.598	-9.79895	-16.4785	-14.9048	-6.62579	2.90479	7.01612
	27.4	-10.8395	-14.7524	-11.9499	-15.4065	-14.2859	-18.2562	-14.174	-18.4443	-13.958	-18.1526	-14.1156	-18.3668	0.202634	-18.2098	-5.22198	-2.3844	5.44696	11.2903
	27.5	-10.402	-14.8422	-13.7741	-15.026	-13.7726	-18.3476	-13.6107	-18.345	-13.3799	-18.0026	-13.5319	-18.1714	2.19562	-4.37696	1.69367	-0.576566	6.86102	14.0575
	27.6	-10.7895	-14.9578	-14.2413	-16.6385	-13.7133	-18.2093	-13.4466	-18.0786	-5.32128	-17.8065	-13.3491	-17.1457	6.82684	-2.7754	4.79053	7.17499	8.54462	16.8661
	27.7	-10.7536	-14.4008	-13.9624	-17.9214	-13.5422	-18.0812	-13.2294	-17.9552	1.07246	-16.8347	-13.2554	-1.36441	15.2323	1.13161	7.55066	12.8851	10.9852	19.5997
	27.8	-10.0661	-17.0445	-13.6796	-17.6784	-13.0383	-17.9179	-12.8458	-17.813	5.51545	-1.03778	-12.932	-1.62143	29.9206	11.4972	11.3921	19.3242	14.0806	22.7888
	27.9	-9.54972	-17.6992	-11.5007	-17.8089	-10.7828	-17.8039	-7.86461	-11.5818	29.0888	-1.33544	2.90632	10.9043	50.2807	26.5082	19.5233	26.3094	19.2134	25.9731
	28	-7.47236	-17.6258	-8.20222	-17.5627	-7.29998	-17.471	8.51274	-1.68643	85.1936	18.4552	7.16178	37.3543	73.4292	45.8707	29.8171	33.9578	25.1141	28.6083
	28.1	-6.93015	-16.0156	-7.78736	-15.8049	-6.82733	-15.4359	13.8456	3.96512	162.544	73.6536	12.6009	76.327	94.5964	67.9636	37.8796	43.1109	25.7579	29.9317
	28.2	-8.47471	-12.6312	-8.88661	-12.369	-7.35702	-12.3069	62.6214	64.6151	248.579	156.63	24.4673	123.171	113.56	92.1324	44.2843	54.082	22.4993	27.6161
	28.3	-8.19657	-9.5586	-8.44676	-9.21978	7.72501	2.22116	194.869	200.847	336.455	249.778	50.9165	170.739	132.507	115.401	51.9718	63.132	23.2743	26.1473
	28.4	-7.80519	-8.60779	-7.98271	-8.28851	11.7313	8.26333	374.09	374.264	420.315	341.065	87.6415	215.692	147.003	135.882	57.4804	65.1187	26.8228	28.0263
	28.5	-7.45204	-7.74845	-7.61473	-7.46041	88.1985	59.8719	554.997	549.294	496.753	426.69	129.756	258.371	159.396	153.106	60.0562	64.3039	29.4384	30.1411
	28.6	-7.10441	-7.08829	6.42666	-6.77682	327.702	283.218	715.361	704.792	563.338	504.153	173.133	298.068	174.892	165.461	63.9046	68.8172	31.8087	32.3138
	28.7	-6.76844	-6.39298	10.1001	0.340366	648.554	615.318	847.549	835.811	613.961	573.591	216.13	330.575	189.567	175.734	70.9546	74.0172	34.0516	34.7473
	28.8	-6.38252	-5.63904	111.118	10.4919	937.796	921.869	954.026	941.996	647.7	628.386	256.989	352.193	204.037	188.721	77.146	79.7969	36.2329	36.8458
	28.9	-6.26924	4.95077	512.042	41.1216	1157.16	1154.73	1037.19	1025.81	677.786	661.726	292.269	370.901	218.269	202.15	82.8421	85.2554	38.3134	38.7231
	29	0.27294	10.407	1032.29	320.682	1313.43	1317.1	1087.71	1076.02	709.497	684.231	319.825	393.788	231.858	215.44	88.5249	90.3593	40.3243	40.6614
	29.1	9.18703	128.045	1430.83	836.801	1421.92	1427.91	1095.08	1080.73	741.224	712.175	344.591	418.076	245.148	228.491	93.6265	95.5468	42.2657	42.6903
	29.2	51.0956	784.638	1680.76	1294.58	1497.6	1504.39	1087.73	1075.43	771.426	742.579	369.714	441.725	257.28	241.319	98.871	100.842	44.0891	44.6044
	29.3	512.705	1608.92	1832.53	1596.42	1531.09	1549.97	1096.38	1085.96	798.539	771.686	394.87	463.947	269.176	253.811	103.806	105.874	45.9806	46.5591
	29.4	1352.28	2132.06	1926.05	1780.32	1487.28	1521.75	1113.87	1104.12	823.101	798.145	420.016	484.954	280.449	264.997	108.856	110.599	47.8384	48.3567
	29.5	1983.49	2416.54	1986.23	1892.18	1401.78	1424.12	1132.54	1122.54	844.725	822.31	443.939	504.278	291.336	276.319	113.738	115.06	49.7118	50.07
	29.6	2337.41	2578.62	2004.75	1963.04	1358.73	1362.99	1149.34	1139.38	864.266	843.772	466.581	522.625	301.696	286.865	118.287	119.443	51.4376	51.7177
	29.7	2536.07	2675.28	1897.16	2007.47	1349.87	1348.19	1163.79	1153.93	881.726	862.543	487.773	539.739	311.661	297.178	122.784	123.648	53.0689	53.2598
	29.8	2654.28	2735.99	1681.6	1961.96	1353.06	1349.89	1176.28	1166.66	897.177	879.833	507.457	555.329	321.178	306.943	127.263	127.827	54.7009	54.8497
	29.9	2727.05	2760.01	1543.56	1770.12	1359.12	1354.87	1186.91	1177.42	911.232	895.029	525.789	570.272	330.23	316.137	131.366	131.959	56.3118	56.2716
	30	2770.12	2574.4	1493.51	1583.23	1365.71	1360.43	1196.29	1186.67	923.757	908.837	543.158	584.257	338.721	325.236	135.512	136.133	57.9204	57.7661
	30.1	2664.69	2117.86	1479.04	1503.95	1371.55	1365.64	1204.25	1195.1	935.11	921.408	559.041	597.455	347.083	334.071	139.387	140.123	59.5103	59.3802
	30.2	2272.6	1761.22	1476.18	1478.69	1376.48	1370.18	1211.16	1202.22	945.369	932.726	574.248	609.521	354.935	342.426	143.187	143.846	61.0228	60.8755
	30.3	1851.98	1615.19	1477.07	1472.07	1380.81	1374.45	1217.1	1208.49	954.536	942.693	588.019	621.172	362.607	350.536	147.098	147.546	62.3462	62.4161
	30.4	1652.06	1563.76	1479.24	1471.42	1384.39	1377.99	1222.35	1213.91	962.948	951.691	601.186	631.89	370.04	358.589	150.862	151.055	63.7462	63.9083
	30.5	1578.4	1546.08	1481.57	1472.86	1387.85	1381.36	1226.96	1218.79	970.435	959.972	613.551	642.186	377.123	365.471	154.482	154.669	65.111	65.3825
	30.6	1553.46	1539.71	1483.64	1474.61	1390.82	1383.99	1231.19	1222.95	977.137	967.33	624.913	651.658	383.866	372.824	157.816	158.327	66.5095	66.7497
	30.7	1545.54	1537.84	1485.27	1476.41	1393.3	1386.06	1234.84	1226.86	983.543	974.033	635.577	660.48	390.384	379.582	161.164	161.611	67.8657	68.0435
	30.8	1543.33	1537.37	1487.26	1477.96	1395.59	1388.25	1238.16	1230.05	989.201	980.194	645.639	668.568	396.639	386.204	164.521	164.964	69.2009	69.3442
	30.9	1543.51	1537.97	1488.76	1479.71	1397.58	1390.17	1241.14	1232.87	994.161	985.754	654.977	676.404	402.717	392.312	167.906	167.756	70.4548	70.5958
	31	1544.25	1538.5	1490.2	1481.07	1399.12	1391.77	1243.52	1235.49	998.86	990.623	664.015	683.708	408.325	398.386	170.937	170.837	71.7626	71.8684
	31.1	1545.18	1539.35	1491.29	1482.47	1400.58	1393.26	1245.87	1238.09	1003.07	995.263	672.099	690.427	413.937	404.271	173.935	173.831	73.0016	73.2372
	31.2	1546.12	1539.96	1492.16	1483.61	1401.88	1394.64	1247.73	1240.05	1006.94	999.66	680.034	696.922	419.318	409.625	176.848	176.741	74.2079	74.3153
	31.3	1546.99	1540.66	1493.07	1484.58	1403.3	1395.86	1249.78	1242.09	1010.49	1003.46	686.997	702.975	424.436	415.135	179.773	179.696	75.4399	75.406
	31.4	1547.78	1541.19	1493.88	1485.52	1404.37	1397.24	1251.48	1243.73	1013.89	1006.95	694.031	708.583	429.307	420.25	182.61	182.478	76.5548	76.5138
	31.5	1548.54	1541.73	1494.64	1486.48	1405.36	1398.11	1253.13	1245.48	1016.96	1010.25	700.469	713.93	434.044	425.212	185.437	185.013	77.6571	77.5067
	31.6	1549.21	1542.36	1495.3	1487.25	1406.24	1399.01	1254.48	1246.91	1019.59	1013.1	706.408	718.817	438.581	430.019	188.066	187.498	78.7048	78.6224
	31.7	1549.79	1542.98	1495.92	1487.97	1407.1	1399.89	1255.64	1248.14	1022	1015.89	711.838	723.513	442.636	434.646	190.709	190.023	79.7173	79.7645
	31.8	1550.36	1543.57	1496.54	1488.64	1407.95	1400.73	1256.9	1249.31	1024.36	1018.34	717.347	727.665	446.774	438.882	193.135	192.447	80.7977	80.8614
	31.9	1550.93	1544.16	1497.13	1489.28	1408.66	1401.44	1257.97	1250.4	1026.5	1020.53	722.141	732.022	450.901	442.982	195.536	194.87	81.8446	81.5731
	32	1551.51	1544.71	1497.69	1489.92	1409.32	1402.08	1259	1251.43	1028.43	1022.87	726.702	735.821	454.725	447.113	197.884	197.167	82.8548	82.5208
	32.1	1552.1	1545.26	1498.23	1490.49	1409.95	1402.73	1259.93	1252.43	1030.19	1024.61	731.106	739.307	458.166	450.903	200.269	199.491	83.9149	83.4317
	32.2	1552.63	1545.78	1498.79	1491.03	1410.57	1403.37	1260.77	1253.3	1031.86	1026.29	735.282	742.722	461.69	454.29	202.567	201.728	84.8876	84.4559
	32.3	1553.07	1546.35	1499.31	1491.66	1411.19	1404.05	1261.57	1254.2	1033.64	1027.97	739.185	745.822	465.189	457.746	204.787	203.787	85.8188	85.6013
	32.4	1553.45	1546.9	1499.75	1492.22	1411.75	1404.66	1262.25	1254.87	1034.88	1029.53	742.782	748.917	468.382	461.149	206.919	205.825	86.7516	86.4091
	32.5	1553.91	1547.49	1500.18	1492.73	1412.22	1405.07	1262.98	1255.54	1036.11	1030.91	746.006	751.661	471.522	464.814	208.984	207.925	87.6032	87.1864
	32.6	1554.26	1548.07	1500.57	1493.18	1412.63	1405.48	1263.59	1256.19	1037.33	1032.27	749.177	754.144	474.433	467.593	211.024	210.002	88.4079	88.013
	32.7	1554.62	1548.61	1500.96	1493.64	1413.02	1405.68	1264.08	1256.69	1038.54	1033.39	752.214	756.604	477.282	470.611	212.987	211.957	89.2618	88.8083
	32.8	1554.95	1549.12	1501.3	1494.09	1413.42	1405.93	1264.64	1257.18	1039.64	1034.48	755.017	759.017	480.031	473.372	214.943	213.808	90.0571	89.5575
	32.9	1555.34	1549.63	1501.65	1494.5	1413.82	1406.26	1265.15	1257.7	1040.69	1035.45	757.704	761.19	482.595	475.907	216.785	215.605	90.8798	90.3036
	33	1555.7	1550.14	1501.93	1494.89	1414.15	1406.62	1265.61	1258.21	1041.55	1036.4	760.106	763.286	484.988	478.458	218.566	217.386	91.6821	91.0802
	33.1	1556.04	1550.58	1502.21	1495.31	1414.52	1406.92	1266.08	1258.61	1042.37	1037.36	762.388	765.263	487.561	480.989	220.33	219.182	92.4618	91.8661
	33.2	1556.44	1551.02	1502.54	1495.71	1414.79	1407.25	1266.55	1258.96	1043.21	1038.24	764.645	766.922	489.661	483.378	222.006	220.862	93.1688	92.6005
	33.3	1556.81	1551.46	1502.76	1495.98	1415.12	1407.54	1266.93	1259.33	1043.95	1039	766.569	768.604	491.87	485.833	223.732	222.456	93.8462	93.37
	33.4	1557.16	1551.88	1503.05	1496.24	1415.38	1407.81	1267.27	1259.68	1044.72	1039.7	768.488	770.234	494.058	487.903	225.371	224.022	94.5446	94.0833
	33.5	1557.48	1552.25	1503.24	1496.51	1415.6	1408.02	1267.57	1260.03	1045.4	1040.41	770.349	771.794	496.267	489.971	227.036	225.514	95.2353	94.7411
	33.6	1557.82	1552.55	1503.49	1496.73	1415.82	1408.37	1267.92	1260.4	1046.02	1041.06	772.032	773.179	498.006	492.01	228.559	226.942	95.9501	95.445
	33.7	1558.15	1552.84	1503.76	1497	1416.09	1408.65	1268.22	1260.72	1046.61	1041.65	773.684	774.569	499.831	493.99	230.028	228.413	96.6431	96.1833
	33.8	1558.48	1553.18	1504	1497.28	1416.28	1408.97	1268.49	1261	1047.21	1042.27	775.268	775.965	501.578	495.91	231.462	229.858	97.3532	96.913
	33.9	1558.79	1553.42	1504.24	1497.52	1416.52	1409.24	1268.73	1261.28	1047.72	1042.83	776.766	777.077	503.367	497.678	232.851	231.272	98.0438	97.6091
	34	1559.06	1553.72	1504.5	1497.67	1416.71	1409.29	1269.04	1261.53	1048.2	1043.35	778.261	778.094	505.059	499.438	234.217	232.601	98.7735	98.2989
	34.1	1559.33	1553.95	1504.77	1497.84	1416.87	1409.45	1269.31	1261.77	1048.66	1043.91	779.71	779.229	506.661	501.087	235.547	233.887	99.4462	98.9786
	34.2	1559.57	1554.18	1504.96	1497.97	1417.06	1409.61	1269.61	1262.04	1049.18	1044.41	780.958	780.181	508.221	502.681	236.887	235.088	100.115	99.5223
	34.3	1559.72	1554.38	1505.03	1498.16	1417.24	1409.89	1269.84	1262.28	1049.62	1044.81	782.077	781.186	509.605	504.175	238.126	236.293	100.674	100.073
	34.4	1559.89	1554.6	1505.2	1498.42	1417.36	1410.21	1270.07	1262.61	1050.05	1045.24	783.215	782.166	510.986	505.637	239.368	237.573	101.278	100.643
	34.5	1560.02	1554.79	1505.38	1498.73	1417.54	1410.53	1270.34	1262.83	1050.47	1045.63	784.4	783.119	512.385	507.082	240.586	238.773	101.864	101.21
	34.6	1560.02	1554.97	1505.52	1498.85	1417.65	1410.65	1270.54	1263.02	1050.88	1045.99	785.213	784.033	513.714	508.461	241.728	239.974	102.406	101.725
	34.7	1560.07	1555.19	1505.65	1498.94	1417.78	1410.69	1270.72	1263.21	1051.21	1046.36	786.074	784.899	515.013	509.854	242.789	241.132	102.934	102.24
	34.8	1560.1	1555.36	1505.83	1499	1417.93	1410.68	1270.89	1263.34	1051.51	1046.65	786.863	785.593	516.073	510.95	243.858	242.109	103.482	102.715
	34.9	1560.09	1555.56	1505.96	1499.08	1418.08	1410.72	1271.03	1263.53	1051.82	1047	787.666	786.271	517.112	512.061	244.869	243.152	103.986	103.248
	35	1560.15	1555.73	1506.09	1499.18	1418.24	1410.82	1271.18	1263.7	1052.11	1047.37	788.466	786.924	518.161	513.215	245.883	244.166	104.497	103.751
	35.1	1560.19	1555.88	1506.16	1499.28	1418.37	1411.03	1271.31	1263.86	1052.34	1047.68	789.275	787.55	519.207	514.364	246.926	245.192	105.009	104.243
	35.2	1560.28	1556	1506.22	1499.39	1418.51	1411.15	1271.46	1264.01	1052.54	1047.91	789.927	788.193	520.236	515.544	247.88	246.212	105.49	104.717
	35.3	1560.36	1556.11	1506.27	1499.5	1418.64	1411.2	1271.6	1264.15	1052.77	1048.16	790.595	788.822	521.202	516.568	248.848	247.093	105.943	105.218
	35.4	1560.42	1556.18	1506.28	1499.58	1418.73	1411.3	1271.73	1264.29	1052.96	1048.4	791.205	789.401	522.107	517.493	249.782	247.987	106.392	105.691
	35.5	1560.54	1556.2	1506.33	1499.68	1418.85	1411.39	1271.84	1264.41	1053.17	1048.64	791.81	789.951	522.906	518.418	250.758	248.882	106.85	106.154
	35.6	1560.52	1556.22	1506.38	1499.76	1418.96	1411.51	1271.96	1264.54	1053.37	1048.84	792.441	790.518	523.728	519.314	251.672	249.726	107.302	106.609
	35.7	1560.54	1556.23	1506.42	1499.84	1418.95	1411.55	1272.08	1264.68	1053.58	1049.03	793.014	790.919	524.53	520.228	252.606	250.593	107.716	107.061
	35.8	1560.52	1556.32	1506.5	1499.91	1419.04	1411.65	1272.25	1264.8	1053.82	1049.27	793.59	791.385	525.319	521.019	253.512	251.452	108.167	107.498
	35.9	1560.52	1556.37	1506.57	1500.05	1419.11	1411.8	1272.41	1264.92	1054.05	1049.51	794.124	791.815	526.132	521.764	254.169	252.17	108.604	107.949
	36	1560.44	1556.39	1506.57	1500.08	1419.16	1411.83	1272.52	1265.01	1054.21	1049.7	794.623	792.205	526.906	522.434	254.892	252.875	108.986	108.37
	36.1	1560.47	1556.39	1506.63	1500.16	1419.24	1411.86	1272.64	1265.11	1054.42	1049.9	795.076	792.642	527.69	523.147	255.637	253.652	109.407	108.815
	36.2	1560.49	1556.4	1506.66	1500.11	1419.3	1411.9	1272.73	1265.23	1054.61	1050.1	795.458	793.006	528.455	523.832	256.371	254.374	109.813	109.241
	36.3	1560.44	1556.4	1506.73	1500.22	1419.36	1411.95	1272.82	1265.35	1054.81	1050.23	795.871	793.307	529.084	524.482	257.062	255.077	110.213	109.561
	36.4	1560.46	1556.37	1506.8	1500.39	1419.45	1412.04	1272.95	1265.49	1055.01	1050.38	796.292	793.661	529.722	525.126	257.78	255.632	110.62	109.901
	36.5	1560.47	1556.31	1506.86	1500.22	1419.58	1412.1	1273.08	1265.61	1055.23	1050.54	796.706	793.968	530.396	525.744	258.545	256.305	111.016	110.183
	36.6	1560.44	1556.35	1506.89	1500.37	1419.64	1412.22	1273.18	1265.75	1055.38	1050.77	797.109	794.365	530.996	526.432	259.251	257.03	111.366	110.535
	36.7	1560.41	1556.34	1506.91	1500.32	1419.71	1412.3	1273.27	1265.86	1055.55	1050.94	797.579	794.704	531.509	527.055	259.895	257.647	111.708	110.85
	36.8	1560.42	1556.33	1506.96	1500.38	1419.8	1412.4	1273.38	1265.96	1055.75	1051.13	797.793	795.053	532.023	527.689	260.519	258.269	112.091	111.202
	36.9	1560.48	1556.35	1507.02	1500.44	1419.87	1412.51	1273.48	1266.12	1055.96	1051.29	798.081	795.376	532.608	528.348	261.142	258.913	112.475	111.553
	37	1560.52	1556.43	1507.07	1500.5	1419.96	1412.64	1273.56	1266.25	1056.06	1051.49	798.407	795.647	533.097	528.838	261.747	259.606	112.834	111.921
	37.1	1560.53	1556.53	1507.11	1500.55	1420.03	1412.77	1273.64	1266.36	1056.17	1051.66	798.669	795.88	533.588	529.373	262.383	260.198	113.176	112.226
	37.2	1560.55	1556.6	1507.14	1500.6	1420.11	1412.91	1273.75	1266.48	1056.29	1051.85	798.941	796.171	534.127	529.872	262.973	260.804	113.474	112.554
	37.3	1560.52	1556.64	1507.16	1500.63	1420.16	1412.97	1273.85	1266.56	1056.4	1052.03	799.218	796.428	534.648	530.341	263.529	261.391	113.768	112.874
	37.4	1560.46	1556.62	1507.18	1500.63	1420.2	1412.99	1273.95	1266.66	1056.49	1052.2	799.514	796.665	535.064	530.803	264.116	261.935	114.08	113.147
	37.5	1560.42	1556.58	1507.21	1500.73	1420.26	1413.01	1274.02	1266.71	1056.59	1052.31	799.825	796.877	535.452	531.267	264.613	262.438	114.404	113.422
	37.6	1560.34	1556.6	1507.24	1500.85	1420.3	1413.05	1274.08	1266.78	1056.67	1052.4	800.056	797.115	535.816	531.713	265.114	262.495	114.686	113.709
	37.7	1560.26	1556.55	1507.22	1500.89	1420.35	1413.08	1274.16	1266.86	1056.75	1052.49	800.259	797.341	536.161	532.079	265.633	263.287	114.97	113.947
	37.8	1560.23	1556.5	1507.25	1500.86	1420.4	1413.06	1274.25	1266.9	1056.85	1052.56	800.474	797.565	536.539	532.465	266.166	263.729	115.256	114.166
	37.9	1560.18	1556.49	1507.21	1500.84	1420.42	1413.09	1274.29	1266.98	1056.9	1052.65	800.643	797.756	536.889	532.837	266.578	264.215	115.483	114.429
	38	1560.05	1556.46	1507.18	1500.89	1420.44	1413.1	1274.31	1267.05	1056.95	1052.73	800.82	797.884	537.174	533.188	267.058	264.623	115.722	114.665
	38.1	1559.96	1556.39	1507.15	1500.9	1420.44	1413.08	1274.38	1267.07	1057	1052.79	800.995	798.015	537.503	533.432	267.537	265.012	115.96	114.9
	38.2	1559.88	1556.36	1507.13	1500.86	1420.45	1413.12	1274.4	1267.1	1057.06	1052.89	801.192	798.157	537.849	533.707	267.918	265.396	116.224	115.126
	38.3	1559.84	1556.34	1507.14	1500.86	1420.48	1413.17	1274.43	1267.12	1057.12	1052.95	801.342	798.287	538.198	534.009	268.286	265.816	116.463	115.354
	38.4	1559.78	1556.24	1507.1	1500.86	1420.49	1413.19	1274.43	1267.13	1057.18	1052.97	801.481	798.405	538.46	534.282	268.649	266.203	116.658	115.585
	38.5	1559.69	1556.18	1507.06	1500.79	1420.51	1413.2	1274.46	1267.15	1057.23	1053.01	801.615	798.54	538.687	534.579	268.981	266.605	116.845	115.815
	38.6	1559.64	1556.1	1507.02	1500.73	1420.52	1413.22	1274.5	1267.19	1057.31	1053.07	801.773	798.673	538.935	534.856	269.305	266.971	117.067	116.088
	38.7	1559.61	1555.98	1506.99	1500.68	1420.53	1413.26	1274.54	1267.22	1057.37	1053.13	801.905	798.772	539.166	535.123	269.656	267.269	117.322	116.261
	38.8	1559.52	1555.87	1506.95	1500.64	1420.53	1413.3	1274.58	1267.24	1057.42	1053.2	802.056	798.913	539.389	535.419	269.973	267.645	117.536	116.465
	38.9	1559.44	1555.74	1506.92	1500.57	1420.54	1413.3	1274.6	1267.23	1057.48	1053.26	802.189	798.993	539.608	535.661	270.31	267.823	117.745	116.635
	39	1559.37	1555.65	1506.89	1500.56	1420.53	1413.26	1274.64	1267.28	1057.57	1053.35	802.327	799.1	539.844	535.864	270.676	268.248	117.959	116.811
	39.1	1559.26	1555.54	1506.84	1500.57	1420.55	1413.29	1274.68	1267.31	1057.67	1053.43	802.462	799.193	540.075	536.079	271.02	268.593	118.177	117.022
	39.2	1559.15	1555.45	1506.79	1500.57	1420.58	1413.33	1274.71	1267.37	1057.75	1053.49	802.598	799.303	540.283	536.279	271.379	268.955	118.368	117.202
	39.3	1559.03	1555.34	1506.72	1500.54	1420.6	1413.33	1274.75	1267.4	1057.85	1053.55	802.733	799.414	540.527	536.468	271.68	269.32	118.552	117.38
	39.4	1558.89	1555.25	1506.66	1500.54	1420.6	1413.34	1274.8	1267.45	1057.95	1053.61	802.885	799.515	540.682	536.659	271.982	269.64	118.737	117.566
	39.5	1558.75	1555.15	1506.63	1500.54	1420.6	1413.34	1274.84	1267.49	1058.03	1053.7	802.982	799.622	540.874	536.856	272.344	269.914	118.963	117.772
	39.6	1558.64	1555.08	1506.58	1500.51	1420.57	1413.32	1274.87	1267.54	1058.08	1053.77	803.082	799.708	541.044	537.056	272.652	270.22	119.145	117.947
	39.7	1558.53	1554.96	1506.51	1500.48	1420.57	1413.31	1274.9	1267.57	1058.11	1053.81	803.201	799.808	541.21	537.225	272.907	270.466	119.291	118.086
	39.8	1558.44	1554.9	1506.46	1500.53	1420.6	1413.35	1274.93	1267.65	1058.2	1053.91	803.302	799.958	541.394	537.456	273.216	270.775	119.455	118.326
	39.9	1558.34	1554.88	1506.42	1500.55	1420.57	1413.36	1274.95	1267.71	1058.24	1053.99	803.379	800.077	541.545	537.662	273.462	271.023	119.614	118.511
	40	1558.26	1554.85	1506.36	1500.51	1420.58	1413.36	1275.01	1267.74	1058.28	1054.03	803.484	800.193	541.714	537.838	273.732	271.237	119.815	118.621
	40.1	1558.16	1554.8	1506.28	1500.48	1420.57	1413.35	1275.05	1267.78	1058.31	1054.07	803.567	800.307	541.867	537.978	273.938	271.452	119.975	118.726
	40.2	1558.08	1554.75	1506.22	1500.43	1420.54	1413.34	1275.07	1267.78	1058.31	1054.12	803.634	800.424	542	538.15	274.16	271.675	120.126	118.908
	40.3	1558.01	1554.71	1506.17	1500.43	1420.5	1413.37	1275.08	1267.79	1058.36	1054.15	803.696	800.536	542.125	538.328	274.359	271.885	120.294	119.124
	40.4	1557.93	1554.68	1506.13	1500.44	1420.48	1413.34	1275.13	1267.83	1058.39	1054.17	803.768	800.627	542.288	538.502	274.581	272.092	120.459	119.318
	40.5	1557.85	1554.63	1506.04	1500.4	1420.44	1413.3	1275.14	1267.86	1058.39	1054.19	803.806	800.689	542.421	538.633	274.757	272.26	120.579	119.503
	40.6	1557.78	1554.61	1505.97	1500.43	1420.43	1413.31	1275.18	1267.91	1058.41	1054.26	803.878	800.783	542.546	538.811	274.938	272.46	120.713	119.741
	40.7	1557.7	1554.62	1505.93	1500.42	1420.4	1413.34	1275.2	1267.94	1058.45	1054.37	803.891	800.881	542.678	538.981	275.123	272.669	120.87	119.943
	40.8	1557.66	1554.63	1505.91	1500.41	1420.4	1413.4	1275.27	1267.99	1058.51	1054.44	804.005	800.975	542.835	539.158	275.333	272.865	121.057	120.047
	40.9	1557.6	1554.59	1505.84	1500.42	1420.39	1413.36	1275.31	1268.02	1058.56	1054.48	804.072	801.022	542.967	539.307	275.507	273.012	121.215	120.238
	41	1557.59	1554.59	1505.81	1500.37	1420.41	1413.41	1275.35	1268.07	1058.63	1054.54	804.149	801.114	543.132	539.48	275.697	273.181	121.401	120.372
	41.1	1557.54	1554.55	1505.72	1500.36	1420.37	1413.38	1275.33	1268.1	1058.69	1054.61	804.213	801.177	543.236	539.634	275.824	273.351	121.47	120.479
	41.2	1557.52	1554.54	1505.67	1500.39	1420.39	1413.46	1275.36	1268.17	1058.76	1054.68	804.286	801.249	543.335	539.813	275.997	273.55	121.599	120.577
	41.3	1557.5	1554.52	1505.63	1500.4	1420.42	1413.56	1275.39	1268.22	1058.83	1054.77	804.37	801.3	543.456	539.882	276.18	273.715	121.674	120.609
	41.4	1557.48	1554.53	1505.59	1500.43	1420.44	1413.57	1275.42	1268.27	1058.89	1054.87	804.434	801.349	543.575	539.931	276.36	273.89	121.768	120.694
	41.5	1557.46	1554.55	1505.55	1500.39	1420.45	1413.65	1275.41	1268.33	1058.94	1054.96	804.49	801.436	543.646	540.063	276.523	274.086	121.852	120.768
	41.6	1557.47	1554.5	1505.54	1500.4	1420.47	1413.68	1275.42	1268.33	1059.04	1054.99	804.56	801.475	543.785	540.157	276.7	274.214	121.956	120.851
	41.7	1557.51	1554.48	1505.51	1500.42	1420.5	1413.68	1275.44	1268.34	1059.14	1055.03	804.647	801.524	543.874	540.262	276.876	274.334	122.113	120.911
	41.8	1557.47	1554.45	1505.49	1500.44	1420.55	1413.71	1275.46	1268.36	1059.16	1055.07	804.727	801.566	543.978	540.361	277.067	274.488	122.212	121.039
	41.9	1557.45	1554.42	1505.47	1500.46	1420.55	1413.75	1275.46	1268.39	1059.19	1055.12	804.795	801.62	544.065	540.463	277.231	274.648	122.27	121.136
	42	1557.4	1554.37	1505.43	1500.51	1420.57	1413.78	1275.44	1268.43	1059.21	1055.18	804.876	801.664	544.151	540.567	277.411	274.822	122.361	121.263
	42.1	1557.37	1554.34	1505.41	1500.53	1420.61	1413.8	1275.46	1268.45	1059.23	1055.23	804.99	801.714	544.259	540.7	277.601	274.999	122.502	121.386
	42.2	1557.34	1554.32	1505.4	1500.58	1420.64	1413.85	1275.48	1268.48	1059.25	1055.28	805.088	801.783	544.356	540.846	277.783	275.153	122.62	121.476
	42.3	1557.29	1554.3	1505.37	1500.63	1420.63	1413.87	1275.47	1268.5	1059.26	1055.27	805.16	801.826	544.432	540.921	277.915	275.29	122.716	121.564
	42.4	1557.24	1554.26	1505.34	1500.6	1420.64	1413.85	1275.51	1268.5	1059.31	1055.27	805.236	801.841	544.53	540.993	278.067	275.413	122.83	121.639
	42.5	1557.22	1554.19	1505.31	1500.53	1420.63	1413.83	1275.52	1268.49	1059.31	1055.27	805.331	801.865	544.581	541.061	278.232	275.516	122.92	121.707
	42.6	1557.17	1554.15	1505.26	1500.54	1420.6	1413.82	1275.53	1268.52	1059.33	1055.3	805.441	801.919	544.662	541.137	278.379	275.663	123.016	121.787
	42.7	1557.12	1554.11	1505.23	1500.57	1420.63	1413.88	1275.56	1268.54	1059.37	1055.33	805.506	801.956	544.774	541.189	278.533	275.803	123.147	121.89
	42.8	1557.05	1554.07	1505.17	1500.56	1420.6	1413.9	1275.57	1268.59	1059.4	1055.34	805.497	802.003	544.807	541.298	278.644	275.954	123.232	121.991
	42.9	1556.98	1554	1505.08	1500.52	1420.55	1413.87	1275.56	1268.58	1059.4	1055.37	805.513	802.037	544.85	541.373	278.736	276.061	123.337	122.039
	43	1556.9	1553.95	1504.98	1500.46	1420.54	1413.87	1275.6	1268.6	1059.42	1055.41	805.517	802.076	544.901	541.453	278.84	276.191	123.436	122.109
	43.1	1556.84	1553.92	1504.93	1500.37	1420.51	1413.86	1275.64	1268.62	1059.45	1055.43	805.548	802.145	544.939	541.561	278.93	276.28	123.528	122.197
	43.2	1556.76	1553.86	1504.88	1500.3	1420.48	1413.86	1275.64	1268.65	1059.48	1055.49	805.537	802.19	544.966	541.638	279.032	276.397	123.599	122.292
	43.3	1556.68	1553.77	1504.8	1500.3	1420.43	1413.84	1275.61	1268.65	1059.51	1055.52	805.524	802.222	545.027	541.661	279.13	276.469	123.67	122.374
	43.4	1556.58	1553.68	1504.73	1500.3	1420.39	1413.82	1275.6	1268.67	1059.52	1055.51	805.526	802.272	545.066	541.736	279.188	276.554	123.728	122.468
	43.5	1556.5	1553.59	1504.67	1500.26	1420.37	1413.81	1275.6	1268.68	1059.54	1055.55	805.538	802.293	545.128	541.761	279.29	276.627	123.827	122.502
	43.6	1556.4	1553.49	1504.63	1500.22	1420.34	1413.78	1275.6	1268.7	1059.57	1055.57	805.54	802.304	545.202	541.798	279.367	276.715	123.917	122.554
	43.7	1556.32	1553.4	1504.57	1500.18	1420.3	1413.76	1275.58	1268.69	1059.58	1055.59	805.551	802.325	545.244	541.844	279.426	276.783	123.997	122.58
	43.8	1556.24	1553.35	1504.51	1500.17	1420.25	1413.76	1275.56	1268.72	1059.55	1055.59	805.557	802.373	545.309	541.912	279.525	276.875	124.056	122.686
	43.9	1556.16	1553.29	1504.46	1500.15	1420.21	1413.76	1275.57	1268.73	1059.56	1055.62	805.576	802.404	545.396	541.934	279.617	276.965	124.102	122.77
	44	1556.07	1553.23	1504.38	1500.14	1420.17	1413.75	1275.54	1268.75	1059.56	1055.63	805.567	802.431	545.448	541.963	279.704	277.069	124.14	122.893
	44.1	1556.02	1553.16	1504.34	1500.1	1420.15	1413.76	1275.52	1268.78	1059.59	1055.67	805.602	802.451	545.495	542.027	279.801	277.135	124.211	122.975
	44.2	1555.96	1553.1	1504.28	1500.04	1420.12	1413.77	1275.53	1268.8	1059.61	1055.7	805.658	802.499	545.554	542.046	279.895	277.231	124.299	123.031
	44.3	1555.92	1553.03	1504.19	1500.01	1420.08	1413.79	1275.52	1268.8	1059.61	1055.7	805.686	802.525	545.6	542.082	279.966	277.287	124.358	123.089
	44.4	1555.85	1552.98	1504.14	1499.99	1420.07	1413.81	1275.56	1268.81	1059.62	1055.7	805.72	802.545	545.639	542.123	280.053	277.371	124.424	123.162
	44.5	1555.81	1552.9	1504.07	1499.96	1420.06	1413.78	1275.57	1268.77	1059.62	1055.74	805.77	802.529	545.708	542.121	280.171	277.436	124.512	123.179
	44.6	1555.75	1552.86	1503.98	1499.97	1420	1413.77	1275.57	1268.77	1059.62	1055.77	805.779	802.565	545.746	542.133	280.251	277.495	124.549	123.233
	44.7	1555.68	1552.86	1503.89	1499.95	1419.97	1413.79	1275.54	1268.77	1059.61	1055.81	805.812	802.623	545.753	542.157	280.337	277.562	124.584	123.284
	44.8	1555.6	1552.87	1503.78	1499.95	1419.89	1413.77	1275.51	1268.8	1059.61	1055.85	805.845	802.632	545.753	542.198	280.419	277.648	124.623	123.34
	44.9	1555.54	1552.81	1503.7	1499.9	1419.86	1413.71	1275.51	1268.78	1059.61	1055.84	805.884	802.594	545.767	542.203	280.487	277.669	124.684	123.353
	45	1555.5	1552.77	1503.62	1499.89	1419.83	1413.69	1275.51	1268.77	1059.63	1055.85	805.942	802.62	545.764	542.259	280.56	277.738	124.737	123.379
	45.1	1555.45	1552.73	1503.55	1499.9	1419.77	1413.66	1275.5	1268.76	1059.64	1055.83	805.983	802.65	545.781	542.298	280.618	277.769	124.786	123.377
	45.2	1555.39	1552.68	1503.45	1499.89	1419.69	1413.64	1275.47	1268.75	1059.62	1055.84	806.006	802.681	545.808	542.359	280.657	277.838	124.814	123.425
	45.3	1555.32	1552.65	1503.37	1499.89	1419.64	1413.6	1275.46	1268.74	1059.6	1055.83	806.002	802.686	545.81	542.378	280.708	277.88	124.834	123.444
	45.4	1555.27	1552.59	1503.3	1499.86	1419.62	1413.58	1275.42	1268.73	1059.59	1055.85	806.016	802.725	545.842	542.41	280.755	277.943	124.901	123.467
	45.5	1555.17	1552.57	1503.23	1499.86	1419.55	1413.55	1275.38	1268.73	1059.58	1055.9	806.041	802.767	545.872	542.447	280.808	277.963	124.934	123.482
	45.6	1555.12	1552.5	1503.15	1499.83	1419.49	1413.57	1275.36	1268.74	1059.58	1055.91	806.045	802.811	545.898	542.49	280.836	278.016	124.949	123.535
	45.7	1555.04	1552.45	1503.1	1499.8	1419.44	1413.59	1275.33	1268.74	1059.58	1055.9	806.068	802.847	545.909	542.551	280.868	278.105	124.975	123.593
	45.8	1554.98	1552.44	1503.06	1499.81	1419.4	1413.63	1275.35	1268.77	1059.58	1055.93	806.072	802.88	545.914	542.631	280.892	278.178	124.986	123.69
	45.9	1554.93	1552.41	1503	1499.83	1419.36	1413.69	1275.32	1268.79	1059.57	1055.97	806.04	802.92	545.959	542.692	280.909	278.233	124.993	123.754
	46	1554.87	1552.37	1502.94	1499.85	1419.32	1413.72	1275.31	1268.82	1059.59	1056	806.056	802.96	545.978	542.716	280.958	278.29	125.004	123.796
	46.1	1554.83	1552.36	1502.9	1499.84	1419.3	1413.75	1275.29	1268.83	1059.6	1056.04	806.049	802.954	546.023	542.747	281.005	278.315	125.053	123.854
	46.2	1554.79	1552.31	1502.83	1499.78	1419.25	1413.79	1275.29	1268.85	1059.59	1056.06	806.049	802.972	546.03	542.768	281.058	278.372	125.091	123.902
	46.3	1554.73	1552.25	1502.77	1499.76	1419.21	1413.79	1275.26	1268.86	1059.61	1056.05	806.063	802.985	546.038	542.757	281.107	278.4	125.131	123.936
	46.4	1554.72	1552.19	1502.72	1499.76	1419.19	1413.78	1275.24	1268.86	1059.63	1056.08	806.072	803.007	546.073	542.776	281.197	278.442	125.17	123.973
	46.5	1554.66	1552.16	1502.65	1499.74	1419.1	1413.77	1275.2	1268.87	1059.6	1056.11	806.045	803.029	546.05	542.793	281.227	278.467	125.158	123.99
	46.6	1554.62	1552.11	1502.58	1499.74	1419.05	1413.8	1275.16	1268.91	1059.61	1056.1	806.043	803.043	546.028	542.818	281.285	278.562	125.179	124.035
	46.7	1554.58	1552.1	1502.5	1499.71	1419.02	1413.81	1275.14	1268.95	1059.64	1056.12	806.038	803.072	546.028	542.822	281.337	278.605	125.226	124.066
	46.8	1554.55	1552.04	1502.45	1499.7	1419	1413.79	1275.11	1268.97	1059.62	1056.15	806.045	803.094	546.068	542.856	281.392	278.659	125.268	124.095
	46.9	1554.55	1552	1502.39	1499.7	1418.97	1413.79	1275.09	1268.98	1059.63	1056.18	806.051	803.097	546.092	542.84	281.426	278.698	125.345	124.125
	47	1554.52	1551.97	1502.33	1499.66	1418.93	1413.79	1275.07	1268.99	1059.62	1056.2	806.056	803.126	546.089	542.853	281.466	278.745	125.393	124.159
	47.1	1554.49	1551.91	1502.25	1499.63	1418.91	1413.81	1275.04	1268.97	1059.62	1056.21	806.045	803.164	546.089	542.878	281.524	278.762	125.436	124.207
	47.2	1554.43	1551.88	1502.18	1499.66	1418.85	1413.82	1275	1268.97	1059.59	1056.22	806.048	803.189	546.061	542.911	281.564	278.819	125.463	124.245
	47.3	1554.37	1551.86	1502.11	1499.64	1418.81	1413.83	1274.95	1268.97	1059.56	1056.28	806.036	803.201	546.064	542.949	281.582	278.838	125.481	124.284
	47.4	1554.33	1551.85	1502.04	1499.61	1418.77	1413.84	1274.9	1268.97	1059.52	1056.31	806.013	803.247	546.066	542.978	281.591	278.875	125.518	124.318
	47.5	1554.27	1551.81	1501.95	1499.58	1418.69	1413.87	1274.85	1268.97	1059.48	1056.32	806.001	803.264	546.079	542.993	281.609	278.902	125.549	124.322
	47.6	1554.24	1551.78	1501.89	1499.59	1418.65	1413.93	1274.83	1268.98	1059.46	1056.33	806.014	803.303	546.098	543.017	281.654	278.955	125.596	124.36
	47.7	1554.2	1551.75	1501.85	1499.59	1418.6	1413.93	1274.8	1268.99	1059.41	1056.35	806.009	803.318	546.107	543.046	281.676	279.004	125.615	124.413
	47.8	1554.17	1551.72	1501.79	1499.6	1418.55	1413.94	1274.78	1268.98	1059.39	1056.37	806.014	803.358	546.108	543.086	281.708	279.039	125.653	124.468
	47.9	1554.13	1551.7	1501.75	1499.57	1418.49	1413.93	1274.78	1268.99	1059.38	1056.4	806.033	803.357	546.105	543.103	281.731	279.073	125.706	124.502
	48	1554.06	1551.63	1501.68	1499.51	1418.41	1413.89	1274.75	1268.97	1059.32	1056.41	805.985	803.352	546.091	543.078	281.743	279.068	125.704	124.513
	48.1	1553.99	1551.6	1501.61	1499.5	1418.33	1413.87	1274.7	1268.96	1059.28	1056.45	805.949	803.39	546.081	543.111	281.754	279.13	125.725	124.547
	48.2	1553.93	1551.57	1501.57	1499.51	1418.23	1413.85	1274.67	1268.98	1059.25	1056.47	805.916	803.4	546.092	543.145	281.755	279.159	125.743	124.572
	48.3	1553.91	1551.49	1501.55	1499.45	1418.19	1413.84	1274.65	1268.97	1059.24	1056.47	805.905	803.412	546.135	543.154	281.801	279.191	125.808	124.617
	48.4	1553.88	1551.41	1501.51	1499.44	1418.16	1413.82	1274.64	1268.99	1059.23	1056.43	805.9	803.425	546.172	543.165	281.819	279.227	125.838	124.609
	48.5	1553.83	1551.36	1501.48	1499.46	1418.09	1413.79	1274.6	1269	1059.22	1056.42	805.884	803.461	546.178	543.184	281.824	279.256	125.859	124.642
	48.6	1553.79	1551.29	1501.46	1499.44	1418.03	1413.78	1274.57	1269.02	1059.22	1056.44	805.871	803.468	546.185	543.165	281.824	279.28	125.893	124.683
	48.7	1553.76	1551.26	1501.42	1499.45	1418.01	1413.78	1274.55	1269.03	1059.22	1056.46	805.885	803.509	546.164	543.169	281.834	279.277	125.944	124.722
	48.8	1553.75	1551.2	1501.39	1499.43	1417.99	1413.79	1274.52	1269.05	1059.22	1056.46	805.881	803.514	546.198	543.169	281.898	279.283	125.99	124.745
	48.9	1553.7	1551.11	1501.34	1499.39	1417.93	1413.76	1274.45	1269.04	1059.19	1056.46	805.881	803.514	546.182	543.164	281.923	279.285	126.002	124.732
	49	1553.67	1551.05	1501.31	1499.38	1417.89	1413.76	1274.4	1269.04	1059.16	1056.51	805.869	803.514	546.171	543.161	281.938	279.299	126.026	124.753
	49.1	1553.65	1551.01	1501.29	1499.38	1417.87	1413.76	1274.37	1269.03	1059.15	1056.54	805.876	803.522	546.19	543.17	281.973	279.331	126.055	124.761
	49.2	1553.62	1550.99	1501.24	1499.38	1417.83	1413.8	1274.32	1269.04	1059.15	1056.55	805.878	803.537	546.171	543.161	282.006	279.348	126.07	124.772
	49.3	1553.6	1550.93	1501.21	1499.34	1417.79	1413.82	1274.3	1269.05	1059.16	1056.53	805.884	803.526	546.181	543.143	282.035	279.377	126.145	124.78
	49.4	1553.58	1550.88	1501.16	1499.34	1417.75	1413.82	1274.27	1269.07	1059.15	1056.51	805.876	803.513	546.168	543.113	282.063	279.374	126.167	124.82
	49.5	1553.57	1550.83	1501.13	1499.32	1417.72	1413.81	1274.24	1269.08	1059.16	1056.52	805.841	803.511	546.149	543.104	282.122	279.379	126.211	124.799
	49.6	1553.54	1550.78	1501.11	1499.31	1417.7	1413.82	1274.21	1269.1	1059.17	1056.53	805.83	803.509	546.144	543.102	282.18	279.377	126.216	124.828
	49.7	1553.49	1550.72	1501.07	1499.29	1417.66	1413.8	1274.16	1269.11	1059.15	1056.53	805.802	803.486	546.121	543.091	282.205	279.374	126.222	124.806
	49.8	1553.43	1550.67	1501.01	1499.3	1417.6	1413.78	1274.12	1269.14	1059.1	1056.57	805.767	803.517	546.079	543.068	282.226	279.385	126.224	124.811
	49.9	1553.37	1550.65	1500.95	1499.3	1417.55	1413.81	1274.06	1269.12	1059.05	1056.61	805.72	803.538	546.032	543.091	282.196	279.406	126.242	124.811
	50	1553.34	1550.61	1500.92	1499.3	1417.54	1413.83	1274.06	1269.16	1059.04	1056.64	805.686	803.561	545.976	543.082	282.188	279.445	126.273	124.843
	50.1	1553.31	1550.56	1500.89	1499.29	1417.54	1413.85	1274.06	1269.17	1059.05	1056.66	805.638	803.568	545.957	543.082	282.224	279.441	126.302	124.835
	50.2	1553.27	1550.52	1500.85	1499.27	1417.51	1413.81	1274.03	1269.17	1059.02	1056.67	805.591	803.56	545.896	543.069	282.223	279.467	126.31	124.862
	50.3	1553.2	1550.45	1500.8	1499.25	1417.47	1413.81	1273.94	1269.21	1058.96	1056.66	805.541	803.554	545.752	543.079	282.2	279.473	126.306	124.886
	50.4	1553.16	1550.41	1500.77	1499.22	1417.44	1413.77	1273.91	1269.22	1058.93	1056.68	805.523	803.549	545.55	543.094	282.219	279.491	126.314	124.936
	50.5	1553.09	1550.34	1500.73	1499.21	1417.38	1413.75	1273.86	1269.22	1058.91	1056.68	805.476	803.528	545.311	543.078	282.2	279.474	126.322	124.943
	50.6	1553.04	1550.3	1500.69	1499.18	1417.36	1413.76	1273.83	1269.23	1058.89	1056.65	805.506	803.518	545.138	543.072	282.195	279.481	126.334	124.957
	50.7	1553.02	1550.28	1500.64	1499.16	1417.34	1413.75	1273.81	1269.22	1058.88	1056.68	805.502	803.55	544.92	543.081	282.188	279.495	126.37	124.968
	50.8	1553.01	1550.25	1500.62	1499.14	1417.34	1413.75	1273.78	1269.23	1058.86	1056.7	805.509	803.575	544.794	543.086	282.2	279.515	126.411	125.01
	50.9	1552.96	1550.21	1500.57	1499.11	1417.29	1413.75	1273.73	1269.24	1058.83	1056.74	805.469	803.577	544.707	543.092	282.18	279.523	126.383	125.023
	51	1552.93	1550.16	1500.54	1499.1	1417.26	1413.73	1273.72	1269.24	1058.81	1056.76	805.452	803.584	544.706	543.106	282.201	279.534	126.369	125.053
	51.1	1552.9	1550.09	1500.52	1499.06	1417.22	1413.71	1273.66	1269.24	1058.78	1056.75	805.439	803.581	544.674	543.099	282.216	279.551	126.382	125.03
	51.2	1552.87	1550.03	1500.46	1499.06	1417.17	1413.7	1273.61	1269.26	1058.75	1056.76	805.436	803.611	544.645	543.121	282.234	279.564	126.38	125.065
	51.3	1552.84	1549.97	1500.43	1499.03	1417.13	1413.7	1273.56	1269.24	1058.72	1056.76	805.415	803.623	544.647	543.126	282.244	279.57	126.389	125.093
	51.4	1552.83	1549.95	1500.4	1499.02	1417.09	1413.77	1273.53	1269.26	1058.69	1056.74	805.388	803.635	544.643	543.116	282.269	279.583	126.395	125.12
	51.5	1552.81	1549.89	1500.38	1499	1417.07	1413.79	1273.52	1269.27	1058.67	1056.76	805.388	803.633	544.667	543.128	282.286	279.603	126.412	125.147
	51.6	1552.81	1549.85	1500.36	1498.99	1417.07	1413.84	1273.51	1269.29	1058.68	1056.78	805.385	803.65	544.722	543.146	282.333	279.623	126.416	125.151
	51.7	1552.79	1549.81	1500.34	1499	1417.02	1413.85	1273.48	1269.3	1058.67	1056.8	805.325	803.659	544.733	543.182	282.328	279.656	126.383	125.187
	51.8	1552.76	1549.74	1500.31	1499.02	1416.96	1413.85	1273.45	1269.3	1058.65	1056.83	805.287	803.643	544.742	543.189	282.337	279.656	126.374	125.199
	51.9	1552.73	1549.69	1500.27	1499.04	1416.91	1413.86	1273.41	1269.32	1058.63	1056.83	805.272	803.651	544.742	543.196	282.341	279.671	126.373	125.217
	52	1552.71	1549.65	1500.24	1499.05	1416.88	1413.88	1273.4	1269.34	1058.61	1056.84	805.263	803.666	544.748	543.225	282.331	279.683	126.361	125.241
	52.1	1552.69	1549.62	1500.23	1499.06	1416.85	1413.93	1273.39	1269.37	1058.58	1056.87	805.264	803.677	544.774	543.259	282.338	279.705	126.377	125.269
	52.2	1552.67	1549.58	1500.21	1499.04	1416.82	1413.93	1273.37	1269.39	1058.57	1056.88	805.267	803.669	544.768	543.286	282.347	279.722	126.388	125.294
	52.3	1552.66	1549.54	1500.18	1499.02	1416.81	1413.89	1273.38	1269.39	1058.57	1056.88	805.272	803.691	544.764	543.283	282.356	279.751	126.404	125.282
	52.4	1552.63	1549.48	1500.16	1499.03	1416.79	1413.81	1273.37	1269.38	1058.55	1056.87	805.27	803.705	544.777	543.274	282.357	279.783	126.388	125.287
	52.5	1552.63	1549.41	1500.14	1499	1416.78	1413.77	1273.34	1269.36	1058.55	1056.86	805.264	803.701	544.774	543.293	282.356	279.816	126.388	125.292
	52.6	1552.61	1549.35	1500.12	1499	1416.76	1413.74	1273.32	1269.36	1058.53	1056.85	805.235	803.71	544.767	543.296	282.344	279.827	126.4	125.292
	52.7	1552.58	1549.29	1500.09	1498.97	1416.71	1413.7	1273.29	1269.35	1058.49	1056.85	805.192	803.708	544.75	543.325	282.317	279.815	126.415	125.28
	52.8	1552.56	1549.26	1500.08	1498.94	1416.69	1413.69	1273.28	1269.35	1058.49	1056.87	805.187	803.708	544.742	543.347	282.317	279.843	126.429	125.284
	52.9	1552.53	1549.22	1500.05	1498.92	1416.69	1413.68	1273.25	1269.35	1058.47	1056.87	805.185	803.71	544.729	543.366	282.313	279.843	126.431	125.311
	53	1552.51	1549.14	1500.02	1498.88	1416.68	1413.65	1273.2	1269.36	1058.45	1056.85	805.161	803.681	544.717	543.379	282.32	279.838	126.415	125.318
	53.1	1552.47	1549.07	1499.99	1498.82	1416.66	1413.6	1273.16	1269.33	1058.41	1056.84	805.124	803.65	544.709	543.376	282.306	279.823	126.416	125.304
	53.2	1552.47	1549.04	1499.98	1498.78	1416.65	1413.59	1273.15	1269.34	1058.39	1056.86	805.122	803.647	544.715	543.4	282.325	279.816	126.433	125.292
	53.3	1552.45	1548.99	1499.93	1498.77	1416.63	1413.57	1273.11	1269.31	1058.36	1056.84	805.109	803.638	544.727	543.414	282.343	279.784	126.412	125.284
	53.4	1552.44	1548.94	1499.92	1498.75	1416.63	1413.6	1273.1	1269.29	1058.35	1056.84	805.106	803.636	544.74	543.423	282.366	279.752	126.43	125.261
	53.5	1552.43	1548.91	1499.91	1498.72	1416.64	1413.63	1273.09	1269.27	1058.35	1056.87	805.104	803.643	544.764	543.436	282.387	279.729	126.452	125.269
	53.6	1552.39	1548.88	1499.88	1498.69	1416.63	1413.63	1273.05	1269.28	1058.32	1056.88	805.077	803.654	544.754	543.457	282.353	279.69	126.441	125.268
	53.7	1552.38	1548.87	1499.86	1498.7	1416.61	1413.61	1273.03	1269.31	1058.28	1056.89	805.059	803.667	544.757	543.479	282.347	279.673	126.438	125.285
	53.8	1552.37	1548.84	1499.86	1498.72	1416.61	1413.59	1273.03	1269.33	1058.28	1056.91	805.057	803.672	544.777	543.51	282.353	279.646	126.44	125.315
	53.9	1552.35	1548.79	1499.85	1498.7	1416.61	1413.57	1273.02	1269.34	1058.27	1056.94	805.044	803.666	544.786	543.524	282.363	279.612	126.437	125.331
	54	1552.34	1548.73	1499.84	1498.66	1416.61	1413.58	1273	1269.34	1058.25	1056.95	805.034	803.674	544.796	543.529	282.365	279.57	126.438	125.347
	54.1	1552.34	1548.7	1499.86	1498.65	1416.6	1413.56	1273	1269.33	1058.26	1056.99	805.029	803.686	544.825	543.521	282.387	279.522	126.482	125.354
	54.2	1552.34	1548.65	1499.86	1498.63	1416.61	1413.55	1272.99	1269.33	1058.26	1056.99	805.032	803.682	544.853	543.551	282.395	279.476	126.516	125.35
	54.3	1552.31	1548.6	1499.86	1498.63	1416.6	1413.51	1272.97	1269.33	1058.25	1057.03	805.017	803.689	544.854	543.556	282.398	279.428	126.525	125.357
	54.4	1552.29	1548.51	1499.83	1498.58	1416.57	1413.46	1272.96	1269.33	1058.23	1057.04	804.981	803.693	544.859	543.553	282.4	279.389	126.541	125.336
	54.5	1552.27	1548.47	1499.83	1498.56	1416.58	1413.44	1272.97	1269.31	1058.22	1057.06	804.968	803.686	544.885	543.575	282.4	279.375	126.526	125.338
	54.6	1552.24	1548.44	1499.81	1498.52	1416.57	1413.43	1272.97	1269.31	1058.22	1057.08	804.951	803.71	544.914	543.604	282.419	279.359	126.525	125.347
	54.7	1552.24	1548.39	1499.8	1498.52	1416.57	1413.39	1272.98	1269.3	1058.21	1057.07	804.946	803.7	544.947	543.597	282.43	279.329	126.527	125.35
	54.8	1552.24	1548.33	1499.81	1498.52	1416.56	1413.39	1272.98	1269.29	1058.21	1057.11	804.931	803.701	544.959	543.611	282.444	279.293	126.521	125.35
	54.9	1552.23	1548.29	1499.8	1498.51	1416.56	1413.38	1272.98	1269.31	1058.21	1057.12	804.92	803.717	544.988	543.635	282.455	279.277	126.502	125.366
	55	1552.23	1548.25	1499.8	1498.49	1416.56	1413.41	1272.99	1269.32	1058.21	1057.11	804.925	803.705	545.019	543.65	282.462	279.238	126.499	125.365
	55.1	1552.24	1548.22	1499.83	1498.48	1416.57	1413.41	1272.99	1269.33	1058.23	1057.16	804.938	803.701	545.042	543.664	282.471	279.216	126.512	125.347
	55.2	1552.23	1548.15	1499.83	1498.47	1416.57	1413.42	1273	1269.3	1058.23	1057.15	804.94	803.693	545.038	543.665	282.475	279.179	126.506	125.35
	55.3	1552.22	1548.1	1499.84	1498.48	1416.57	1413.42	1273	1269.3	1058.23	1057.14	804.929	803.698	545.023	543.665	282.494	279.164	126.502	125.35
	55.4	1552.2	1548.08	1499.84	1498.48	1416.57	1413.43	1273.01	1269.31	1058.24	1057.12	804.927	803.697	545.038	543.677	282.504	279.159	126.505	125.358
	55.5	1552.19	1548.03	1499.84	1498.49	1416.58	1413.44	1273.01	1269.33	1058.25	1057.11	804.924	803.71	545.045	543.708	282.508	279.14	126.503	125.362
	55.6	1552.18	1547.97	1499.84	1498.48	1416.58	1413.46	1273.01	1269.33	1058.26	1057.09	804.927	803.713	545.053	543.747	282.527	279.155	126.497	125.378
	55.7	1552.18	1547.96	1499.86	1498.49	1416.59	1413.49	1273.03	1269.35	1058.28	1057.1	804.942	803.717	545.066	543.767	282.552	279.173	126.517	125.401
	55.8	1552.18	1547.93	1499.87	1498.44	1416.6	1413.51	1273.02	1269.35	1058.3	1057.11	804.955	803.716	545.064	543.762	282.563	279.186	126.529	125.401
	55.9	1552.18	1547.88	1499.89	1498.41	1416.59	1413.45	1273.03	1269.34	1058.3	1057.08	804.959	803.722	545.072	543.747	282.574	279.186	126.548	125.406
	56	1552.17	1547.85	1499.88	1498.39	1416.6	1413.43	1273.02	1269.32	1058.3	1057.06	804.943	803.705	545.082	543.752	282.568	279.193	126.558	125.408
	56.1	1552.17	1547.84	1499.88	1498.38	1416.6	1413.43	1273.02	1269.32	1058.3	1057.07	804.944	803.725	545.081	543.775	282.576	279.233	126.569	125.425
	56.2	1552.15	1547.8	1499.88	1498.38	1416.59	1413.43	1273.02	1269.33	1058.3	1057.05	804.944	803.715	545.074	543.782	282.575	279.241	126.572	125.433
	56.3	1552.13	1547.76	1499.86	1498.36	1416.57	1413.41	1273	1269.34	1058.28	1057.02	804.934	803.701	545.06	543.747	282.569	279.237	126.566	125.428
	56.4	1552.12	1547.74	1499.84	1498.36	1416.56	1413.4	1273.01	1269.36	1058.28	1056.98	804.927	803.701	545.051	543.771	282.564	279.254	126.564	125.437
	56.5	1552.09	1547.7	1499.83	1498.34	1416.55	1413.39	1272.99	1269.34	1058.26	1056.98	804.92	803.686	545.03	543.759	282.563	279.277	126.549	125.433
	56.6	1552.09	1547.67	1499.85	1498.31	1416.56	1413.39	1272.99	1269.33	1058.26	1056.97	804.924	803.677	545.033	543.75	282.567	279.288	126.557	125.429
	56.7	1552.04	1547.63	1499.84	1498.28	1416.55	1413.39	1272.97	1269.33	1058.25	1056.95	804.907	803.664	545.03	543.761	282.567	279.297	126.552	125.422
	56.8	1552.02	1547.59	1499.84	1498.25	1416.54	1413.37	1272.97	1269.32	1058.26	1056.97	804.895	803.673	545.034	543.766	282.555	279.289	126.564	125.412
	56.9	1551.99	1547.54	1499.82	1498.22	1416.53	1413.31	1272.94	1269.31	1058.23	1056.97	804.87	803.657	545.021	543.754	282.541	279.295	126.551	125.397
	57	1551.99	1547.5	1499.83	1498.23	1416.53	1413.31	1272.93	1269.32	1058.24	1056.99	804.865	803.656	545.035	543.764	282.544	279.324	126.542	125.406
	57.1	1551.98	1547.48	1499.81	1498.23	1416.51	1413.32	1272.92	1269.32	1058.22	1057.02	804.865	803.669	545.017	543.761	282.536	279.343	126.541	125.416
	57.2	1551.97	1547.44	1499.8	1498.23	1416.5	1413.34	1272.92	1269.33	1058.22	1057.03	804.859	803.672	545.015	543.771	282.523	279.378	126.545	125.429
	57.3	1551.96	1547.39	1499.79	1498.22	1416.5	1413.36	1272.93	1269.34	1058.22	1057.01	804.869	803.664	545.023	543.759	282.525	279.395	126.569	125.433
	57.4	1551.95	1547.33	1499.79	1498.21	1416.5	1413.34	1272.93	1269.34	1058.21	1057.01	804.849	803.667	545.03	543.76	282.508	279.398	126.543	125.429
	57.5	1551.93	1547.29	1499.77	1498.22	1416.49	1413.35	1272.9	1269.37	1058.2	1057.03	804.83	803.686	545.033	543.775	282.496	279.426	126.533	125.434
	57.6	1551.9	1547.25	1499.75	1498.18	1416.47	1413.3	1272.9	1269.37	1058.19	1057.05	804.821	803.669	545.035	543.772	282.485	279.444	126.518	125.423
	57.7	1551.89	1547.22	1499.72	1498.18	1416.47	1413.29	1272.9	1269.36	1058.19	1057.05	804.818	803.677	545.022	543.764	282.469	279.465	126.509	125.425
	57.8	1551.88	1547.18	1499.71	1498.17	1416.47	1413.28	1272.88	1269.37	1058.17	1057.03	804.806	803.682	545.014	543.735	282.441	279.475	126.506	125.416
	57.9	1551.87	1547.12	1499.72	1498.16	1416.46	1413.25	1272.88	1269.38	1058.17	1057.03	804.811	803.69	545.007	543.705	282.431	279.493	126.509	125.418
	58	1551.85	1547.08	1499.7	1498.11	1416.46	1413.25	1272.87	1269.36	1058.15	1057.03	804.799	803.689	544.998	543.691	282.415	279.503	126.498	125.413
	58.1	1551.87	1547.03	1499.72	1498.09	1416.47	1413.23	1272.9	1269.35	1058.15	1057.02	804.817	803.682	545.024	543.689	282.434	279.526	126.507	125.421
	58.2	1551.89	1547	1499.73	1498.07	1416.47	1413.23	1272.9	1269.36	1058.16	1057.02	804.831	803.693	545.014	543.7	282.441	279.542	126.512	125.42
	58.3	1551.9	1546.96	1499.74	1498.05	1416.48	1413.21	1272.9	1269.34	1058.16	1057.02	804.839	803.693	545.031	543.677	282.463	279.547	126.516	125.406
	58.4	1551.9	1546.92	1499.75	1498.01	1416.48	1413.18	1272.9	1269.33	1058.16	1057.01	804.848	803.683	545.038	543.682	282.473	279.547	126.519	125.406
	58.5	1551.87	1546.9	1499.71	1497.98	1416.47	1413.14	1272.88	1269.33	1058.14	1057.01	804.823	803.688	545.042	543.699	282.458	279.544	126.511	125.408
	58.6	1551.83	1546.84	1499.71	1497.94	1416.45	1413.13	1272.88	1269.32	1058.14	1056.98	804.818	803.666	545.042	543.701	282.458	279.555	126.489	125.401
	58.7	1551.83	1546.81	1499.69	1497.91	1416.45	1413.12	1272.89	1269.32	1058.13	1056.97	804.818	803.659	545.045	543.72	282.461	279.589	126.499	125.406
	58.8	1551.83	1546.79	1499.68	1497.89	1416.45	1413.13	1272.89	1269.34	1058.13	1056.98	804.83	803.669	545.035	543.735	282.459	279.62	126.494	125.415
	58.9	1551.82	1546.74	1499.68	1497.84	1416.46	1413.12	1272.9	1269.32	1058.13	1056.95	804.83	803.654	545.033	543.729	282.476	279.624	126.492	125.406
	59	1551.82	1546.69	1499.64	1497.81	1416.44	1413.11	1272.88	1269.29	1058.11	1056.95	804.803	803.643	545.026	543.711	282.47	279.609	126.48	125.385
	59.1	1551.8	1546.67	1499.64	1497.81	1416.44	1413.13	1272.89	1269.3	1058.11	1056.96	804.799	803.659	545.042	543.713	282.47	279.637	126.487	125.391
	59.2	1551.79	1546.65	1499.64	1497.8	1416.44	1413.13	1272.9	1269.31	1058.11	1056.97	804.787	803.669	545.049	543.726	282.476	279.671	126.495	125.393
	59.3	1551.76	1546.62	1499.64	1497.78	1416.43	1413.11	1272.91	1269.3	1058.11	1056.95	804.787	803.665	545.054	543.728	282.47	279.683	126.499	125.401
	59.4	1551.74	1546.59	1499.64	1497.77	1416.44	1413.09	1272.91	1269.29	1058.1	1056.93	804.78	803.667	545.053	543.721	282.482	279.691	126.513	125.401
	59.5	1551.73	1546.58	1499.64	1497.77	1416.43	1413.08	1272.91	1269.29	1058.1	1056.96	804.79	803.657	545.057	543.726	282.485	279.705	126.509	125.404
	59.6	1551.72	1546.56	1499.66	1497.76	1416.46	1413.08	1272.92	1269.3	1058.12	1056.96	804.804	803.659	545.082	543.732	282.513	279.699	126.541	125.414
	59.7	1551.72	1546.52	1499.68	1497.74	1416.48	1413.07	1272.94	1269.3	1058.15	1056.95	804.829	803.654	545.103	543.716	282.526	279.691	126.563	125.411
	59.8	1551.72	1546.51	1499.67	1497.75	1416.49	1413.07	1272.96	1269.32	1058.14	1056.97	804.831	803.67	545.094	543.732	282.533	279.694	126.57	125.419
	59.9	1551.71	1546.48	1499.66	1497.77	1416.49	1413.05	1272.98	1269.34	1058.17	1056.98	804.845	803.674	545.116	543.727	282.548	279.716	126.58	125.422
	60	1551.69	1546.44	1499.66	1497.76	1416.49	1413.03	1272.99	1269.33	1058.17	1056.97	804.839	803.657	545.12	543.703	282.559	279.712	126.588	125.416
	60.1	1551.68	1546.39	1499.66	1497.74	1416.49	1413.02	1272.99	1269.32	1058.16	1056.94	804.845	803.64	545.128	543.685	282.558	279.71	126.59	125.404
	60.2	1551.68	1546.37	1499.67	1497.71	1416.49	1413.03	1272.98	1269.34	1058.17	1056.96	804.859	803.638	545.144	543.701	282.569	279.725	126.601	125.414
	60.3	1551.66	1546.36	1499.66	1497.7	1416.5	1413.02	1272.99	1269.35	1058.19	1056.99	804.867	803.636	545.167	543.725	282.577	279.736	126.614	125.43
	60.4	1551.65	1546.32	1499.65	1497.68	1416.49	1412.99	1272.99	1269.36	1058.19	1057	804.858	803.638	545.167	543.73	282.58	279.737	126.616	125.443
	60.5	1551.61	1546.32	1499.64	1497.67	1416.5	1412.96	1272.99	1269.36	1058.2	1057.01	804.862	803.62	545.174	543.728	282.583	279.749	126.631	125.445
	60.6	1551.63	1546.28	1499.64	1497.63	1416.5	1412.9	1273.01	1269.35	1058.21	1057.01	804.865	803.594	545.186	543.728	282.599	279.756	126.638	125.44
	60.7	1551.64	1546.25	1499.64	1497.59	1416.5	1412.88	1273.01	1269.35	1058.22	1057.01	804.865	803.577	545.199	543.715	282.606	279.754	126.65	125.443
	60.8	1551.63	1546.22	1499.66	1497.56	1416.53	1412.87	1273.03	1269.36	1058.25	1057	804.878	803.584	545.217	543.712	282.623	279.764	126.667	125.436
	60.9	1551.63	1546.2	1499.65	1497.52	1416.51	1412.88	1273.03	1269.37	1058.24	1057.02	804.856	803.572	545.229	543.728	282.625	279.77	126.666	125.457
	61	1551.61	1546.17	1499.63	1497.49	1416.5	1412.88	1273.02	1269.37	1058.24	1057.01	804.841	803.553	545.217	543.716	282.621	279.752	126.665	125.44
	61.1	1551.6	1546.12	1499.61	1497.45	1416.5	1412.88	1273.02	1269.38	1058.25	1057	804.842	803.53	545.222	543.705	282.63	279.751	126.674	125.433
	61.2	1551.59	1546.1	1499.61	1497.45	1416.5	1412.89	1273.03	1269.38	1058.26	1057	804.841	803.529	545.225	543.684	282.626	279.753	126.684	125.452
	61.3	1551.56	1546.09	1499.6	1497.47	1416.5	1412.9	1273.02	1269.39	1058.25	1057.02	804.831	803.538	545.23	543.674	282.63	279.768	126.699	125.465
	61.4	1551.56	1546.07	1499.58	1497.46	1416.49	1412.89	1273.02	1269.4	1058.27	1057.03	804.852	803.521	545.249	543.664	282.636	279.77	126.708	125.464
	61.5	1551.56	1546.03	1499.58	1497.45	1416.51	1412.9	1273.04	1269.4	1058.26	1057.02	804.847	803.523	545.249	543.661	282.635	279.777	126.717	125.457
	61.6	1551.56	1546.02	1499.58	1497.42	1416.5	1412.9	1273.04	1269.39	1058.27	1057.02	804.857	803.524	545.257	543.633	282.649	279.763	126.716	125.462
	61.7	1551.53	1545.99	1499.55	1497.41	1416.51	1412.89	1273.03	1269.38	1058.27	1057.02	804.864	803.506	545.252	543.626	282.644	279.737	126.713	125.472
	61.8	1551.49	1545.96	1499.54	1497.39	1416.5	1412.86	1273.03	1269.36	1058.27	1057.02	804.853	803.494	545.25	543.638	282.648	279.741	126.709	125.476
	61.9	1551.49	1545.92	1499.53	1497.38	1416.5	1412.84	1273.02	1269.36	1058.26	1057.02	804.842	803.486	545.253	543.63	282.65	279.746	126.713	125.472
	62	1551.47	1545.89	1499.51	1497.37	1416.48	1412.84	1273.01	1269.34	1058.26	1057.03	804.845	803.483	545.248	543.639	282.638	279.754	126.709	125.496
	62.1	1551.46	1545.86	1499.51	1497.36	1416.48	1412.83	1273.01	1269.32	1058.25	1057.06	804.845	803.475	545.273	543.65	282.652	279.765	126.704	125.494
	62.2	1551.45	1545.81	1499.49	1497.32	1416.48	1412.8	1273	1269.31	1058.25	1057.06	804.85	803.456	545.261	543.621	282.65	279.768	126.699	125.484
	62.3	1551.43	1545.76	1499.47	1497.29	1416.46	1412.8	1272.98	1269.29	1058.24	1057.06	804.833	803.446	545.264	543.611	282.641	279.758	126.696	125.488
	62.4	1551.42	1545.72	1499.46	1497.24	1416.45	1412.79	1272.96	1269.27	1058.24	1057.05	804.834	803.424	545.253	543.594	282.637	279.737	126.69	125.482
	62.5	1551.39	1545.68	1499.44	1497.2	1416.45	1412.77	1272.94	1269.26	1058.22	1057.06	804.821	803.413	545.249	543.576	282.638	279.729	126.677	125.488
	62.6	1551.38	1545.66	1499.42	1497.17	1416.44	1412.74	1272.94	1269.24	1058.23	1057.05	804.803	803.388	545.26	543.563	282.654	279.715	126.683	125.482
	62.7	1551.37	1545.62	1499.42	1497.15	1416.43	1412.74	1272.94	1269.24	1058.23	1057.07	804.802	803.408	545.275	543.571	282.659	279.737	126.684	125.496
	62.8	1551.36	1545.58	1499.41	1497.13	1416.44	1412.73	1272.95	1269.21	1058.23	1057.06	804.792	803.394	545.261	543.557	282.666	279.731	126.683	125.507
	62.9	1551.32	1545.54	1499.38	1497.1	1416.42	1412.71	1272.93	1269.18	1058.22	1057.06	804.787	803.38	545.256	543.54	282.659	279.718	126.676	125.503
	63	1551.32	1545.51	1499.37	1497.07	1416.41	1412.71	1272.94	1269.17	1058.21	1057.06	804.787	803.381	545.257	543.521	282.665	279.712	126.677	125.511
	63.1	1551.29	1545.49	1499.35	1497.06	1416.4	1412.71	1272.93	1269.17	1058.19	1057.08	804.784	803.401	545.258	543.524	282.674	279.715	126.659	125.538
	63.2	1551.26	1545.45	1499.33	1497.02	1416.39	1412.7	1272.91	1269.15	1058.19	1057.08	804.791	803.393	545.244	543.521	282.676	279.729	126.657	125.537
	63.3	1551.22	1545.43	1499.3	1497	1416.36	1412.68	1272.91	1269.14	1058.17	1057.1	804.767	803.393	545.233	543.517	282.673	279.734	126.655	125.543
	63.4	1551.21	1545.4	1499.29	1496.96	1416.37	1412.67	1272.91	1269.14	1058.18	1057.08	804.756	803.373	545.23	543.509	282.689	279.734	126.662	125.547
	63.5	1551.18	1545.35	1499.29	1496.92	1416.34	1412.66	1272.9	1269.13	1058.17	1057.08	804.755	803.357	545.213	543.481	282.687	279.725	126.665	125.545
	63.6	1551.18	1545.29	1499.28	1496.87	1416.33	1412.64	1272.91	1269.12	1058.16	1057.05	804.745	803.322	545.21	543.459	282.689	279.727	126.667	125.53
	63.7	1551.15	1545.26	1499.27	1496.86	1416.32	1412.62	1272.89	1269.11	1058.17	1057.06	804.747	803.319	545.217	543.465	282.691	279.734	126.654	125.547
	63.8	1551.13	1545.21	1499.27	1496.81	1416.32	1412.59	1272.91	1269.08	1058.18	1057.04	804.725	803.291	545.214	543.439	282.705	279.691	126.654	125.523
	63.9	1551.12	1545.2	1499.23	1496.79	1416.32	1412.59	1272.91	1269.1	1058.18	1057.04	804.704	803.294	545.204	543.43	282.699	279.703	126.653	125.533
	64	1551.12	1545.17	1499.22	1496.77	1416.31	1412.57	1272.91	1269.1	1058.18	1057.05	804.685	803.293	545.215	543.432	282.704	279.734	126.655	125.535
	64.1	1551.11	1545.15	1499.21	1496.75	1416.31	1412.58	1272.9	1269.11	1058.17	1057.05	804.663	803.293	545.214	543.422	282.701	279.74	126.647	125.537
	64.2	1551.1	1545.12	1499.21	1496.7	1416.3	1412.55	1272.92	1269.09	1058.18	1057.02	804.658	803.268	545.208	543.412	282.716	279.723	126.66	125.511
	64.3	1551.09	1545.07	1499.2	1496.68	1416.32	1412.52	1272.92	1269.08	1058.18	1057.02	804.646	803.252	545.206	543.407	282.716	279.734	126.658	125.515
	64.4	1551.1	1545.05	1499.2	1496.68	1416.31	1412.49	1272.9	1269.09	1058.18	1057.01	804.635	803.257	545.203	543.419	282.72	279.75	126.652	125.518
	64.5	1551.09	1545.03	1499.19	1496.65	1416.29	1412.46	1272.9	1269.09	1058.17	1057	804.619	803.267	545.19	543.42	282.719	279.737	126.649	125.518
	64.6	1551.08	1545.01	1499.18	1496.64	1416.27	1412.43	1272.9	1269.1	1058.15	1057	804.595	803.268	545.174	543.422	282.711	279.748	126.641	125.535
	64.7	1551.06	1544.99	1499.18	1496.62	1416.26	1412.41	1272.9	1269.11	1058.16	1057	804.607	803.267	545.171	543.427	282.719	279.749	126.647	125.561
	64.8	1551.04	1544.97	1499.16	1496.6	1416.25	1412.39	1272.89	1269.12	1058.16	1056.99	804.592	803.268	545.159	543.411	282.708	279.755	126.631	125.57
	64.9	1551.02	1544.92	1499.15	1496.55	1416.24	1412.37	1272.89	1269.11	1058.16	1056.97	804.592	803.252	545.144	543.393	282.701	279.741	126.635	125.569
	65	1551.01	1544.92	1499.14	1496.52	1416.22	1412.35	1272.88	1269.13	1058.15	1056.99	804.565	803.267	545.117	543.403	282.7	279.763	126.631	125.611
	65.1	1550.97	1544.91	1499.1	1496.5	1416.22	1412.34	1272.87	1269.13	1058.14	1057	804.559	803.276	545.099	543.4	282.691	279.77	126.626	125.618
	65.2	1550.94	1544.87	1499.08	1496.46	1416.21	1412.32	1272.88	1269.13	1058.14	1056.99	804.549	803.261	545.089	543.403	282.696	279.773	126.623	125.632
	65.3	1550.9	1544.81	1499.05	1496.41	1416.2	1412.29	1272.86	1269.13	1058.14	1056.99	804.544	803.251	545.089	543.396	282.696	279.765	126.611	125.632
	65.4	1550.89	1544.76	1499.04	1496.35	1416.18	1412.25	1272.84	1269.11	1058.14	1056.96	804.537	803.228	545.077	543.376	282.684	279.741	126.611	125.62
	65.5	1550.87	1544.72	1499.04	1496.3	1416.17	1412.23	1272.85	1269.09	1058.14	1056.94	804.534	803.21	545.082	543.349	282.701	279.744	126.611	125.6
	65.6	1550.84	1544.69	1499.02	1496.25	1416.16	1412.2	1272.84	1269.08	1058.12	1056.91	804.545	803.184	545.066	543.332	282.7	279.734	126.603	125.589
	65.7	1550.82	1544.65	1499	1496.22	1416.14	1412.18	1272.84	1269.07	1058.11	1056.91	804.539	803.175	545.067	543.333	282.711	279.733	126.611	125.597
	65.8	1550.82	1544.61	1498.98	1496.19	1416.14	1412.16	1272.83	1269.06	1058.12	1056.91	804.545	803.162	545.069	543.326	282.704	279.741	126.631	125.605
	65.9	1550.81	1544.58	1498.98	1496.17	1416.14	1412.16	1272.83	1269.06	1058.1	1056.91	804.553	803.158	545.062	543.301	282.712	279.746	126.631	125.612
	66	1550.79	1544.55	1498.95	1496.13	1416.11	1412.15	1272.79	1269.05	1058.08	1056.9	804.544	803.152	545.033	543.306	282.691	279.741	126.618	125.617
	66.1	1550.77	1544.54	1498.94	1496.11	1416.09	1412.12	1272.79	1269.04	1058.09	1056.89	804.549	803.141	545.031	543.299	282.704	279.733	126.619	125.615
	66.2	1550.77	1544.51	1498.94	1496.08	1416.08	1412.12	1272.78	1269.05	1058.08	1056.89	804.549	803.128	545.03	543.298	282.696	279.734	126.623	125.608
	66.3	1550.75	1544.49	1498.92	1496.05	1416.06	1412.1	1272.76	1269.02	1058.08	1056.87	804.538	803.108	545.018	543.271	282.689	279.722	126.616	125.6
	66.4	1550.75	1544.46	1498.92	1496.02	1416.06	1412.08	1272.75	1269	1058.09	1056.86	804.532	803.099	545.011	543.262	282.693	279.725	126.623	125.613
	66.5	1550.72	1544.44	1498.92	1496.03	1416.07	1412.08	1272.75	1269.01	1058.08	1056.87	804.534	803.111	544.999	543.275	282.696	279.73	126.611	125.635
	66.6	1550.71	1544.43	1498.92	1496.02	1416.05	1412.07	1272.74	1268.99	1058.08	1056.86	804.529	803.123	544.995	543.279	282.708	279.745	126.611	125.656
	66.7	1550.69	1544.42	1498.9	1496.03	1416.04	1412.08	1272.74	1269	1058.09	1056.87	804.524	803.118	544.996	543.29	282.712	279.741	126.615	125.663
	66.8	1550.68	1544.39	1498.88	1496.01	1416.03	1412.05	1272.72	1268.95	1058.09	1056.85	804.514	803.108	544.974	543.271	282.712	279.737	126.603	125.663
	66.9	1550.67	1544.35	1498.89	1495.99	1416.02	1412.05	1272.72	1268.94	1058.1	1056.85	804.517	803.104	544.972	543.259	282.708	279.727	126.611	125.668
	67	1550.61	1544.3	1498.89	1495.94	1416.02	1412.01	1272.71	1268.91	1058.09	1056.82	804.514	803.076	544.956	543.228	282.708	279.71	126.616	125.654
	67.1	1550.56	1544.26	1498.86	1495.9	1415.99	1411.99	1272.69	1268.89	1058.08	1056.81	804.493	803.057	544.932	543.228	282.7	279.698	126.615	125.651
	67.2	1550.56	1544.26	1498.86	1495.9	1416	1411.99	1272.7	1268.88	1058.09	1056.81	804.49	803.065	544.938	543.243	282.703	279.719	126.615	125.675
	67.3	1550.54	1544.25	1498.85	1495.88	1415.99	1411.98	1272.69	1268.86	1058.08	1056.8	804.486	803.048	544.924	543.225	282.708	279.717	126.615	125.658
	67.4	1550.51	1544.21	1498.82	1495.83	1415.98	1411.95	1272.69	1268.84	1058.08	1056.79	804.475	803.026	544.906	543.172	282.696	279.71	126.615	125.64
	67.5	1550.47	1544.19	1498.82	1495.81	1415.96	1411.92	1272.67	1268.84	1058.07	1056.81	804.447	803.017	544.885	543.165	282.693	279.698	126.626	125.64
	67.6	1550.45	1544.18	1498.81	1495.79	1415.96	1411.92	1272.67	1268.85	1058.09	1056.83	804.451	803.031	544.885	543.17	282.695	279.711	126.63	125.675
	67.7	1550.4	1544.16	1498.76	1495.79	1415.93	1411.93	1272.67	1268.86	1058.07	1056.85	804.416	803.048	544.856	543.177	282.68	279.722	126.612	125.71
	67.8	1550.39	1544.14	1498.76	1495.77	1415.94	1411.92	1272.68	1268.85	1058.06	1056.84	804.423	803.033	544.865	543.161	282.681	279.718	126.642	125.71
	67.9	1550.36	1544.12	1498.75	1495.75	1415.93	1411.92	1272.7	1268.84	1058.07	1056.85	804.416	803.025	544.851	543.165	282.668	279.733	126.642	125.729
	68	1550.33	1544.1	1498.72	1495.73	1415.91	1411.9	1272.69	1268.84	1058.05	1056.86	804.401	803.022	544.846	543.15	282.669	279.727	126.634	125.744
	68.1	1550.32	1544.06	1498.7	1495.7	1415.89	1411.89	1272.68	1268.83	1058.04	1056.85	804.406	803.01	544.839	543.131	282.662	279.713	126.635	125.746
	68.2	1550.33	1544.05	1498.68	1495.68	1415.88	1411.88	1272.69	1268.82	1058.05	1056.85	804.42	802.999	544.839	543.109	282.662	279.707	126.647	125.741
	68.3	1550.28	1544.03	1498.66	1495.66	1415.88	1411.87	1272.69	1268.81	1058.02	1056.83	804.403	802.978	544.824	543.095	282.667	279.71	126.638	125.736
	68.4	1550.27	1544.02	1498.66	1495.65	1415.87	1411.86	1272.7	1268.81	1058.02	1056.83	804.408	802.995	544.834	543.08	282.681	279.722	126.647	125.737
	68.5	1550.24	1543.98	1498.65	1495.61	1415.86	1411.85	1272.68	1268.8	1058	1056.83	804.396	802.99	544.832	543.071	282.68	279.71	126.657	125.742
	68.6	1550.24	1543.95	1498.63	1495.58	1415.88	1411.86	1272.7	1268.8	1058	1056.85	804.393	802.98	544.839	543.07	282.681	279.707	126.674	125.742
	68.7	1550.24	1543.91	1498.63	1495.56	1415.85	1411.86	1272.68	1268.8	1057.99	1056.85	804.381	802.982	544.842	543.078	282.676	279.714	126.67	125.758
	68.8	1550.21	1543.88	1498.61	1495.53	1415.86	1411.83	1272.66	1268.79	1057.97	1056.84	804.38	802.975	544.842	543.067	282.676	279.698	126.674	125.76
	68.9	1550.18	1543.86	1498.59	1495.5	1415.84	1411.82	1272.64	1268.79	1057.95	1056.84	804.378	802.963	544.824	543.048	282.688	279.702	126.669	125.758
	69	1550.16	1543.84	1498.57	1495.48	1415.85	1411.8	1272.55	1268.79	1057.94	1056.82	804.388	802.958	544.819	543.032	282.7	279.691	126.674	125.759
	69.1	1550.14	1543.85	1498.55	1495.48	1415.83	1411.79	1272.39	1268.81	1057.95	1056.84	804.379	802.964	544.811	543.037	282.688	279.698	126.662	125.773
	69.2	1550.11	1543.84	1498.53	1495.46	1415.83	1411.76	1272.26	1268.8	1057.94	1056.84	804.381	802.972	544.8	543.026	282.684	279.703	126.655	125.773
	69.3	1550.1	1543.83	1498.51	1495.43	1415.82	1411.74	1272.12	1268.81	1057.94	1056.84	804.372	802.97	544.807	543.032	282.68	279.707	126.652	125.78
	69.4	1550.08	1543.81	1498.51	1495.39	1415.81	1411.73	1272.02	1268.8	1057.93	1056.82	804.373	802.947	544.807	543.02	282.672	279.694	126.655	125.768
	69.5	1550.05	1543.8	1498.5	1495.38	1415.81	1411.71	1271.91	1268.79	1057.92	1056.82	804.374	802.943	544.801	543.032	282.678	279.702	126.647	125.78
	69.6	1550.04	1543.8	1498.48	1495.38	1415.78	1411.7	1271.85	1268.8	1057.9	1056.83	804.357	802.948	544.799	543.033	282.676	279.719	126.642	125.789
	69.7	1550.04	1543.8	1498.48	1495.35	1415.78	1411.67	1271.78	1268.79	1057.9	1056.83	804.361	802.959	544.79	543.044	282.687	279.715	126.645	125.787
	69.8	1549.99	1543.79	1498.45	1495.35	1415.75	1411.64	1271.71	1268.79	1057.88	1056.82	804.326	802.963	544.753	543.043	282.669	279.709	126.624	125.792
	69.9	1549.97	1543.78	1498.43	1495.29	1415.75	1411.61	1271.64	1268.77	1057.87	1056.81	804.306	802.935	544.746	543.029	282.658	279.691	126.616	125.768
	70	1549.96	1543.72	1498.41	1495.26	1415.75	1411.59	1271.6	1268.76	1057.86	1056.8	804.292	802.909	544.756	543.016	282.669	279.674	126.634	125.748
	70.1	1549.93	1543.71	1498.41	1495.24	1415.75	1411.56	1271.57	1268.75	1057.86	1056.79	804.287	802.897	544.753	542.994	282.669	279.673	126.626	125.741
	70.2	1549.93	1543.69	1498.38	1495.24	1415.74	1411.53	1271.56	1268.75	1057.85	1056.77	804.294	802.88	544.739	542.986	282.672	279.65	126.618	125.729
	70.3	1549.91	1543.67	1498.36	1495.21	1415.73	1411.5	1271.46	1268.75	1057.86	1056.77	804.295	802.85	544.722	542.978	282.68	279.637	126.616	125.715
	70.4	1549.88	1543.65	1498.36	1495.18	1415.75	1411.48	1271.47	1268.74	1057.85	1056.76	804.295	802.833	544.714	542.976	282.686	279.623	126.608	125.705
	70.5	1549.88	1543.62	1498.34	1495.16	1415.72	1411.45	1271.44	1268.74	1057.86	1056.76	804.284	802.816	544.717	542.961	282.692	279.625	126.614	125.7
	70.6	1549.9	1543.57	1498.35	1495.13	1415.74	1411.42	1271.5	1268.74	1057.88	1056.75	804.294	802.79	544.744	542.95	282.727	279.617	126.634	125.697
	70.7	1549.89	1543.51	1498.31	1495.09	1415.74	1411.4	1271.5	1268.72	1057.88	1056.74	804.292	802.774	544.739	542.941	282.727	279.611	126.635	125.693
	70.8	1549.87	1543.47	1498.3	1495.08	1415.73	1411.38	1271.52	1268.72	1057.89	1056.72	804.287	802.757	544.76	542.922	282.747	279.589	126.642	125.69
	70.9	1549.85	1543.44	1498.3	1495.06	1415.73	1411.38	1271.54	1268.72	1057.89	1056.72	804.288	802.749	544.767	542.917	282.755	279.591	126.649	125.685
	71	1549.82	1543.42	1498.27	1495.04	1415.7	1411.38	1271.52	1268.71	1057.87	1056.72	804.266	802.728	544.746	542.906	282.742	279.591	126.623	125.696
	71.1	1549.8	1543.4	1498.23	1495.03	1415.69	1411.35	1271.51	1268.71	1057.87	1056.72	804.252	802.721	544.741	542.9	282.751	279.574	126.632	125.683
	71.2	1549.79	1543.39	1498.23	1495.01	1415.67	1411.33	1271.52	1268.7	1057.86	1056.71	804.263	802.71	544.724	542.893	282.758	279.57	126.633	125.695
	71.3	1549.76	1543.36	1498.2	1494.98	1415.66	1411.3	1271.55	1268.69	1057.86	1056.7	804.256	802.686	544.703	542.88	282.762	279.557	126.627	125.694
	71.4	1549.75	1543.31	1498.2	1494.97	1415.66	1411.29	1271.59	1268.67	1057.86	1056.66	804.264	802.678	544.705	542.868	282.759	279.554	126.635	125.687
	71.5	1549.75	1543.25	1498.21	1494.93	1415.66	1411.25	1271.6	1268.65	1057.85	1056.64	804.274	802.65	544.682	542.853	282.762	279.53	126.641	125.673
	71.6	1549.72	1543.24	1498.21	1494.91	1415.63	1411.24	1271.59	1268.63	1057.84	1056.63	804.272	802.64	544.661	542.825	282.763	279.516	126.628	125.664
	71.7	1549.69	1543.22	1498.22	1494.89	1415.63	1411.23	1271.58	1268.62	1057.85	1056.62	804.283	802.638	544.671	542.813	282.758	279.498	126.631	125.654
	71.8	1549.66	1543.19	1498.21	1494.86	1415.61	1411.18	1271.58	1268.59	1057.84	1056.57	804.294	802.623	544.669	542.786	282.766	279.472	126.649	125.628
	71.9	1549.65	1543.16	1498.2	1494.83	1415.58	1411.16	1271.58	1268.57	1057.82	1056.56	804.291	802.611	544.659	542.771	282.754	279.452	126.646	125.62
	72	1549.62	1543.13	1498.19	1494.82	1415.55	1411.15	1271.53	1268.56	1057.82	1056.55	804.284	802.604	544.644	542.754	282.751	279.433	126.638	125.617
	72.1	1549.61	1543.09	1498.18	1494.79	1415.54	1411.14	1271.52	1268.53	1057.8	1056.54	804.282	802.581	544.631	542.725	282.754	279.418	126.631	125.629
	72.2	1549.59	1543.06	1498.17	1494.76	1415.53	1411.13	1271.49	1268.52	1057.79	1056.53	804.263	802.572	544.639	542.715	282.739	279.409	126.618	125.627
	72.3	1549.6	1543.03	1498.16	1494.73	1415.52	1411.09	1271.49	1268.49	1057.78	1056.52	804.249	802.553	544.632	542.682	282.742	279.399	126.608	125.629
	72.4	1549.57	1543.02	1498.13	1494.71	1415.49	1411.08	1271.48	1268.47	1057.78	1056.5	804.246	802.533	544.608	542.675	282.743	279.387	126.614	125.63
	72.5	1549.53	1543.02	1498.12	1494.7	1415.49	1411.07	1271.46	1268.46	1057.79	1056.49	804.257	802.525	544.605	542.683	282.751	279.387	126.616	125.641
	72.6	1549.52	1543.02	1498.13	1494.68	1415.49	1411.06	1271.47	1268.45	1057.79	1056.49	804.248	802.51	544.6	542.672	282.763	279.378	126.627	125.643
	72.7	1549.5	1543.01	1498.1	1494.66	1415.48	1411.04	1271.46	1268.43	1057.76	1056.48	804.231	802.511	544.585	542.664	282.73	279.377	126.623	125.651
	72.8	1549.49	1542.99	1498.08	1494.64	1415.46	1411.01	1271.48	1268.41	1057.76	1056.46	804.21	802.494	544.585	542.639	282.724	279.355	126.634	125.651
	72.9	1549.49	1542.98	1498.06	1494.63	1415.45	1410.99	1271.48	1268.41	1057.75	1056.46	804.188	802.478	544.579	542.621	282.718	279.358	126.645	125.666
	73	1549.45	1542.97	1498.01	1494.6	1415.41	1410.96	1271.45	1268.4	1057.73	1056.45	804.15	802.468	544.554	542.592	282.693	279.341	126.632	125.644
	73.1	1549.41	1542.96	1497.97	1494.6	1415.39	1410.95	1271.41	1268.38	1057.7	1056.45	804.131	802.458	544.542	542.582	282.664	279.351	126.615	125.654
	73.2	1549.39	1542.94	1497.96	1494.58	1415.37	1410.92	1271.41	1268.38	1057.69	1056.43	804.111	802.436	544.557	542.568	282.654	279.334	126.618	125.657
	73.3	1549.37	1542.94	1497.94	1494.55	1415.34	1410.89	1271.4	1268.36	1057.67	1056.42	804.088	802.419	544.557	542.555	282.652	279.323	126.631	125.658
	73.4	1549.36	1542.93	1497.94	1494.55	1415.34	1410.88	1271.41	1268.36	1057.69	1056.42	804.095	802.432	544.546	542.536	282.65	279.32	126.643	125.659
	73.5	1549.34	1542.91	1497.92	1494.53	1415.33	1410.86	1271.41	1268.35	1057.68	1056.42	804.08	802.429	544.549	542.529	282.652	279.324	126.642	125.664
	73.6	1549.34	1542.9	1497.88	1494.52	1415.3	1410.83	1271.4	1268.35	1057.66	1056.41	804.049	802.427	544.518	542.509	282.63	279.32	126.631	125.671
	73.7	1549.32	1542.85	1497.86	1494.5	1415.28	1410.8	1271.38	1268.33	1057.63	1056.41	804.029	802.414	544.507	542.494	282.606	279.328	126.631	125.672
	73.8	1549.28	1542.81	1497.85	1494.48	1415.27	1410.79	1271.38	1268.33	1057.63	1056.39	804.013	802.416	544.503	542.489	282.594	279.323	126.621	125.69
	73.9	1549.25	1542.78	1497.83	1494.46	1415.26	1410.77	1271.37	1268.31	1057.63	1056.37	803.983	802.4	544.494	542.478	282.587	279.304	126.604	125.683
	74	1549.21	1542.75	1497.8	1494.45	1415.23	1410.74	1271.37	1268.29	1057.61	1056.37	803.963	802.384	544.469	542.469	282.58	279.303	126.589	125.689
	74.1	1549.19	1542.71	1497.77	1494.44	1415.22	1410.7	1271.37	1268.27	1057.61	1056.35	803.949	802.371	544.439	542.463	282.562	279.312	126.582	125.685
	74.2	1549.17	1542.69	1497.75	1494.43	1415.2	1410.7	1271.38	1268.27	1057.58	1056.37	803.94	802.364	544.402	542.461	282.555	279.307	126.575	125.7
	74.3	1549.13	1542.65	1497.73	1494.41	1415.18	1410.67	1271.37	1268.24	1057.56	1056.36	803.939	802.354	544.389	542.446	282.543	279.3	126.565	125.707
	74.4	1549.08	1542.6	1497.71	1494.38	1415.17	1410.65	1271.37	1268.24	1057.53	1056.34	803.932	802.334	544.375	542.443	282.53	279.285	126.562	125.705
	74.5	1549.07	1542.57	1497.7	1494.36	1415.18	1410.64	1271.38	1268.23	1057.54	1056.33	803.946	802.322	544.357	542.439	282.535	279.284	126.559	125.703
	74.6	1549.04	1542.53	1497.65	1494.33	1415.16	1410.6	1271.37	1268.2	1057.53	1056.31	803.924	802.296	544.316	542.4	282.508	279.259	126.549	125.675
	74.7	1548.99	1542.49	1497.63	1494.29	1415.17	1410.56	1271.37	1268.18	1057.51	1056.28	803.898	802.27	544.278	542.371	282.5	279.259	126.551	125.669
	74.8	1548.95	1542.5	1497.63	1494.3	1415.16	1410.56	1271.38	1268.19	1057.5	1056.28	803.87	802.266	544.239	542.373	282.49	279.27	126.542	125.68
	74.9	1548.92	1542.48	1497.62	1494.28	1415.13	1410.53	1271.39	1268.17	1057.51	1056.28	803.851	802.259	544.214	542.344	282.504	279.259	126.548	125.674
	75	1548.88	1542.46	1497.59	1494.27	1415.1	1410.49	1271.38	1268.15	1057.5	1056.28	803.828	802.244	544.182	542.318	282.498	279.249	126.529	125.662
	75.1	1548.85	1542.42	1497.58	1494.24	1415.11	1410.47	1271.38	1268.13	1057.51	1056.27	803.823	802.223	544.16	542.298	282.516	279.234	126.526	125.664
	75.2	1548.82	1542.43	1497.54	1494.23	1415.09	1410.45	1271.38	1268.12	1057.49	1056.26	803.787	802.211	544.127	542.286	282.508	279.243	126.513	125.672
	75.3	1548.8	1542.4	1497.53	1494.21	1415.08	1410.43	1271.4	1268.1	1057.49	1056.25	803.787	802.193	544.111	542.267	282.516	279.232	126.524	125.669
	75.4	1548.8	1542.39	1497.53	1494.18	1415.06	1410.4	1271.41	1268.09	1057.49	1056.23	803.791	802.172	544.12	542.258	282.531	279.217	126.536	125.659
	75.5	1548.77	1542.36	1497.52	1494.17	1415.03	1410.38	1271.39	1268.08	1057.45	1056.22	803.755	802.16	544.096	542.248	282.516	279.195	126.518	125.661
	75.6	1548.75	1542.35	1497.5	1494.15	1415	1410.36	1271.4	1268.07	1057.43	1056.22	803.726	802.158	544.094	542.243	282.517	279.195	126.506	125.674
	75.7	1548.75	1542.32	1497.48	1494.12	1414.99	1410.35	1271.41	1268.05	1057.42	1056.2	803.704	802.14	544.103	542.24	282.528	279.191	126.512	125.664
	75.8	1548.72	1542.33	1497.49	1494.1	1414.98	1410.36	1271.4	1268.04	1057.42	1056.21	803.694	802.147	544.105	542.239	282.533	279.202	126.516	125.663
	75.9	1548.71	1542.32	1497.46	1494.09	1414.95	1410.31	1271.39	1268.01	1057.41	1056.19	803.68	802.133	544.084	542.223	282.519	279.183	126.512	125.647
	76	1548.71	1542.31	1497.48	1494.06	1414.93	1410.28	1271.4	1267.99	1057.41	1056.16	803.687	802.112	544.093	542.204	282.529	279.159	126.521	125.644
	76.1	1548.71	1542.3	1497.47	1494.04	1414.93	1410.26	1271.4	1267.97	1057.4	1056.15	803.699	802.1	544.123	542.185	282.558	279.135	126.532	125.635
	76.2	1548.69	1542.3	1497.46	1494.04	1414.92	1410.24	1271.42	1267.97	1057.41	1056.15	803.709	802.1	544.12	542.185	282.564	279.13	126.545	125.659
	76.3	1548.68	1542.28	1497.45	1494.05	1414.91	1410.23	1271.42	1267.96	1057.41	1056.14	803.721	802.104	544.129	542.198	282.572	279.14	126.554	125.68
	76.4	1548.7	1542.27	1497.46	1494.02	1414.91	1410.21	1271.43	1267.95	1057.42	1056.13	803.745	802.104	544.143	542.184	282.598	279.132	126.568	125.686
	76.5	1548.7	1542.28	1497.46	1494.01	1414.91	1410.21	1271.42	1267.95	1057.41	1056.12	803.75	802.092	544.154	542.177	282.608	279.135	126.558	125.69
	76.6	1548.65	1542.3	1497.45	1494.01	1414.88	1410.2	1271.42	1267.95	1057.38	1056.12	803.73	802.087	544.12	542.177	282.596	279.14	126.534	125.69
	76.7	1548.65	1542.3	1497.44	1493.99	1414.88	1410.2	1271.41	1267.93	1057.36	1056.11	803.734	802.065	544.123	542.162	282.609	279.125	126.563	125.68
	76.8	1548.63	1542.29	1497.44	1493.97	1414.87	1410.18	1271.42	1267.92	1057.37	1056.09	803.745	802.045	544.12	542.164	282.613	279.117	126.581	125.678
	76.9	1548.62	1542.27	1497.45	1493.95	1414.86	1410.15	1271.44	1267.91	1057.39	1056.07	803.752	802.038	544.129	542.162	282.63	279.116	126.595	125.668
	77	1548.59	1542.27	1497.44	1493.93	1414.86	1410.12	1271.44	1267.9	1057.39	1056.07	803.756	802.021	544.132	542.145	282.647	279.101	126.603	125.671
	77.1	1548.57	1542.26	1497.43	1493.92	1414.87	1410.11	1271.44	1267.89	1057.38	1056.05	803.755	802.01	544.127	542.137	282.651	279.092	126.603	125.686
	77.2	1548.57	1542.24	1497.43	1493.92	1414.86	1410.1	1271.45	1267.89	1057.38	1056.04	803.767	802.014	544.12	542.136	282.657	279.102	126.615	125.68
	77.3	1548.54	1542.19	1497.41	1493.89	1414.86	1410.09	1271.46	1267.87	1057.35	1056.03	803.759	801.99	544.12	542.114	282.672	279.088	126.626	125.681
	77.4	1548.51	1542.18	1497.38	1493.89	1414.84	1410.07	1271.46	1267.87	1057.35	1056.04	803.748	801.995	544.096	542.1	282.677	279.089	126.631	125.695
	77.5	1548.46	1542.16	1497.36	1493.86	1414.83	1410.04	1271.45	1267.87	1057.33	1056.03	803.721	801.997	544.082	542.087	282.677	279.07	126.62	125.675
	77.6	1548.44	1542.14	1497.35	1493.84	1414.83	1410.03	1271.44	1267.85	1057.34	1056.02	803.712	801.968	544.069	542.063	282.691	279.042	126.621	125.678
	77.7	1548.42	1542.1	1497.36	1493.81	1414.81	1409.99	1271.43	1267.83	1057.33	1056.01	803.709	801.947	544.061	542.048	282.693	279.027	126.611	125.671
	77.8	1548.39	1542.08	1497.33	1493.8	1414.8	1409.98	1271.4	1267.82	1057.31	1055.99	803.692	801.929	544.045	542.038	282.691	279.015	126.591	125.672
	77.9	1548.38	1542.06	1497.31	1493.77	1414.77	1409.97	1271.37	1267.81	1057.29	1056	803.679	801.919	544.038	542.036	282.684	278.998	126.58	125.67
	78	1548.36	1542.04	1497.29	1493.74	1414.74	1409.95	1271.35	1267.79	1057.28	1055.99	803.666	801.904	544	542.021	282.678	278.984	126.577	125.658
	78.1	1548.35	1542.02	1497.28	1493.74	1414.74	1409.93	1271.35	1267.78	1057.28	1055.98	803.681	801.893	543.989	542.009	282.672	278.977	126.575	125.668
	78.2	1548.33	1541.98	1497.25	1493.74	1414.72	1409.92	1271.33	1267.77	1057.26	1055.98	803.658	801.878	543.987	541.994	282.669	278.969	126.569	125.666
	78.3	1548.28	1541.97	1497.24	1493.73	1414.7	1409.9	1271.31	1267.77	1057.24	1055.98	803.65	801.861	543.967	541.989	282.657	278.967	126.564	125.664
	78.4	1548.26	1541.95	1497.2	1493.71	1414.68	1409.89	1271.29	1267.76	1057.2	1055.97	803.635	801.854	543.95	541.982	282.637	278.964	126.552	125.666
	78.5	1548.24	1541.9	1497.18	1493.66	1414.66	1409.86	1271.28	1267.73	1057.19	1055.93	803.614	801.826	543.919	541.946	282.626	278.936	126.545	125.644
	78.6	1548.22	1541.89	1497.16	1493.65	1414.64	1409.83	1271.26	1267.71	1057.18	1055.92	803.592	801.812	543.899	541.935	282.623	278.934	126.538	125.647
	78.7	1548.18	1541.88	1497.12	1493.64	1414.63	1409.81	1271.23	1267.71	1057.15	1055.92	803.572	801.798	543.865	541.924	282.602	278.933	126.517	125.651
	78.8	1548.15	1541.85	1497.09	1493.61	1414.6	1409.78	1271.2	1267.69	1057.12	1055.92	803.544	801.783	543.839	541.907	282.591	278.906	126.509	125.648
	78.9	1548.13	1541.83	1497.08	1493.6	1414.58	1409.77	1271.18	1267.68	1057.11	1055.92	803.522	801.768	543.827	541.881	282.582	278.902	126.49	125.647
	79	1548.09	1541.81	1497	1493.61	1414.55	1409.77	1271.15	1267.68	1057.08	1055.91	803.482	801.766	543.775	541.883	282.559	278.9	126.458	125.651
	79.1	1548.05	1541.8	1496.97	1493.6	1414.51	1409.75	1271.13	1267.68	1057.02	1055.9	803.442	801.745	543.758	541.876	282.536	278.895	126.439	125.659
	79.2	1548.01	1541.79	1496.92	1493.58	1414.49	1409.75	1271.1	1267.67	1057	1055.9	803.416	801.732	543.728	541.857	282.519	278.887	126.405	125.668
	79.3	1547.95	1541.75	1496.88	1493.56	1414.46	1409.74	1271.08	1267.67	1056.95	1055.89	803.373	801.713	543.678	541.837	282.505	278.885	126.392	125.663
	79.4	1547.97	1541.73	1496.88	1493.54	1414.46	1409.72	1271.09	1267.65	1056.92	1055.88	803.369	801.701	543.683	541.825	282.521	278.886	126.397	125.654
	79.5	1547.95	1541.71	1496.86	1493.53	1414.45	1409.7	1271.06	1267.64	1056.9	1055.86	803.334	801.682	543.678	541.814	282.521	278.875	126.384	125.653
	79.6	1547.93	1541.68	1496.86	1493.51	1414.44	1409.67	1271.05	1267.62	1056.88	1055.85	803.33	801.67	543.68	541.786	282.52	278.859	126.377	125.647
	79.7	1547.88	1541.66	1496.84	1493.48	1414.41	1409.65	1271.01	1267.61	1056.84	1055.84	803.301	801.65	543.657	541.774	282.487	278.846	126.363	125.643
	79.8	1547.85	1541.62	1496.83	1493.47	1414.39	1409.63	1271.02	1267.6	1056.83	1055.83	803.296	801.619	543.652	541.747	282.487	278.844	126.358	125.64
	79.9	1547.84	1541.59	1496.84	1493.45	1414.38	1409.59	1271.02	1267.58	1056.85	1055.81	803.322	801.604	543.656	541.731	282.504	278.831	126.373	125.635
	80	1547.81	1541.57	1496.83	1493.44	1414.37	1409.58	1271.03	1267.57	1056.84	1055.8	803.302	801.597	543.642	541.729	282.521	278.816	126.376	125.641
	80.1	1547.79	1541.59	1496.83	1493.43	1414.35	1409.58	1271.03	1267.56	1056.82	1055.8	803.303	801.579	543.646	541.723	282.516	278.815	126.361	125.64
	80.2	1547.74	1541.58	1496.82	1493.43	1414.34	1409.56	1271.03	1267.55	1056.82	1055.81	803.303	801.564	543.622	541.707	282.514	278.808	126.351	125.647
	80.3	1547.73	1541.57	1496.81	1493.41	1414.32	1409.53	1271.03	1267.53	1056.83	1055.78	803.313	801.536	543.635	541.697	282.531	278.78	126.344	125.63
	80.4	1547.69	1541.58	1496.8	1493.38	1414.3	1409.52	1271.02	1267.51	1056.83	1055.76	803.298	801.515	543.63	541.689	282.543	278.762	126.341	125.618
	80.5	1547.68	1541.59	1496.77	1493.38	1414.29	1409.51	1271.01	1267.51	1056.82	1055.76	803.287	801.518	543.621	541.692	282.541	278.776	126.342	125.632
	80.6	1547.65	1541.57	1496.77	1493.38	1414.28	1409.5	1270.99	1267.5	1056.8	1055.75	803.279	801.493	543.596	541.677	282.531	278.773	126.353	125.62
	80.7	1547.66	1541.57	1496.79	1493.37	1414.26	1409.51	1271.02	1267.48	1056.85	1055.74	803.295	801.485	543.625	541.658	282.557	278.773	126.373	125.625
	80.8	1547.66	1541.56	1496.78	1493.35	1414.24	1409.5	1271.02	1267.48	1056.86	1055.73	803.294	801.475	543.618	541.654	282.558	278.758	126.371	125.624
	80.9	1547.65	1541.55	1496.77	1493.32	1414.22	1409.48	1271.03	1267.47	1056.89	1055.71	803.291	801.451	543.625	541.63	282.587	278.732	126.388	125.609
	81	1547.64	1541.55	1496.77	1493.3	1414.21	1409.45	1271.01	1267.45	1056.88	1055.69	803.299	801.432	543.639	541.61	282.587	278.71	126.405	125.607
	81.1	1547.64	1541.54	1496.76	1493.29	1414.19	1409.43	1271	1267.44	1056.9	1055.67	803.295	801.419	543.625	541.594	282.603	278.691	126.402	125.603
	81.2	1547.61	1541.51	1496.73	1493.27	1414.18	1409.41	1270.99	1267.42	1056.9	1055.65	803.299	801.405	543.632	541.58	282.618	278.684	126.435	125.598
	81.3	1547.59	1541.53	1496.73	1493.27	1414.17	1409.4	1270.97	1267.42	1056.91	1055.66	803.278	801.408	543.612	541.579	282.605	278.686	126.419	125.607
	81.4	1547.56	1541.51	1496.71	1493.26	1414.15	1409.38	1270.95	1267.4	1056.9	1055.65	803.259	801.393	543.592	541.571	282.594	278.684	126.398	125.605
	81.5	1547.52	1541.48	1496.69	1493.26	1414.14	1409.37	1270.95	1267.4	1056.9	1055.65	803.233	801.396	543.589	541.568	282.594	278.694	126.39	125.615
	81.6	1547.49	1541.46	1496.7	1493.24	1414.14	1409.36	1270.95	1267.39	1056.92	1055.64	803.245	801.383	543.605	541.56	282.623	278.673	126.409	125.618
	81.7	1547.47	1541.46	1496.69	1493.23	1414.14	1409.35	1270.95	1267.39	1056.92	1055.63	803.232	801.375	543.617	541.543	282.63	278.666	126.416	125.619
	81.8	1547.43	1541.44	1496.68	1493.21	1414.14	1409.34	1270.92	1267.37	1056.92	1055.62	803.227	801.359	543.619	541.529	282.633	278.657	126.431	125.598
	81.9	1547.38	1541.43	1496.66	1493.21	1414.11	1409.34	1270.88	1267.36	1056.93	1055.62	803.22	801.364	543.599	541.519	282.633	278.659	126.419	125.603
	82	1547.34	1541.41	1496.62	1493.18	1414.1	1409.31	1270.84	1267.36	1056.92	1055.6	803.209	801.347	543.578	541.503	282.615	278.648	126.412	125.608
	82.1	1547.28	1541.42	1496.59	1493.18	1414.06	1409.32	1270.8	1267.36	1056.9	1055.6	803.201	801.337	543.561	541.504	282.59	278.652	126.4	125.605
	82.2	1547.23	1541.41	1496.56	1493.17	1414.03	1409.3	1270.75	1267.34	1056.89	1055.56	803.197	801.312	543.542	541.487	282.583	278.64	126.397	125.597
	82.3	1547.21	1541.42	1496.53	1493.17	1414.04	1409.28	1270.72	1267.33	1056.88	1055.56	803.201	801.318	543.537	541.489	282.575	278.628	126.399	125.596
	82.4	1547.16	1541.37	1496.49	1493.15	1414.02	1409.24	1270.69	1267.31	1056.85	1055.55	803.189	801.296	543.523	541.461	282.567	278.617	126.4	125.597
	82.5	1547.13	1541.4	1496.43	1493.14	1414.01	1409.26	1270.67	1267.31	1056.83	1055.55	803.182	801.298	543.515	541.458	282.552	278.616	126.397	125.596
	82.6	1547.11	1541.38	1496.42	1493.13	1414.02	1409.24	1270.66	1267.31	1056.84	1055.54	803.209	801.284	543.522	541.435	282.567	278.594	126.409	125.589
	82.7	1547.1	1541.37	1496.38	1493.12	1414.02	1409.25	1270.62	1267.3	1056.82	1055.53	803.216	801.283	543.501	541.427	282.555	278.594	126.399	125.574
	82.8	1547.04	1541.37	1496.3	1493.12	1413.99	1409.24	1270.54	1267.29	1056.77	1055.53	803.206	801.275	543.481	541.42	282.536	278.596	126.404	125.581
	82.9	1547.02	1541.35	1496.25	1493.12	1413.98	1409.24	1270.5	1267.29	1056.7	1055.54	803.188	801.273	543.443	541.416	282.516	278.594	126.388	125.586
	83	1547.01	1541.33	1496.22	1493.09	1413.97	1409.22	1270.48	1267.26	1056.69	1055.52	803.192	801.264	543.433	541.407	282.501	278.59	126.393	125.588
	83.1	1546.99	1541.31	1496.16	1493.08	1413.95	1409.21	1270.46	1267.25	1056.67	1055.51	803.189	801.252	543.401	541.391	282.489	278.581	126.397	125.586
	83.2	1546.99	1541.29	1496.1	1493.08	1413.93	1409.2	1270.46	1267.25	1056.61	1055.52	803.188	801.247	543.38	541.389	282.464	278.584	126.391	125.588
	83.3	1546.99	1541.25	1496.06	1493.07	1413.92	1409.18	1270.46	1267.24	1056.57	1055.5	803.197	801.24	543.363	541.38	282.446	278.577	126.397	125.593
	83.4	1546.98	1541.23	1496.03	1493.07	1413.89	1409.17	1270.45	1267.23	1056.54	1055.49	803.177	801.241	543.361	541.368	282.415	278.571	126.412	125.594
	83.5	1546.98	1541.21	1495.99	1493.06	1413.89	1409.15	1270.43	1267.22	1056.52	1055.46	803.181	801.221	543.363	541.354	282.383	278.57	126.434	125.588
	83.6	1546.96	1541.18	1495.97	1493.05	1413.87	1409.12	1270.42	1267.21	1056.47	1055.47	803.17	801.206	543.342	541.34	282.369	278.565	126.439	125.589
	83.7	1546.97	1541.18	1495.95	1493.06	1413.86	1409.13	1270.41	1267.19	1056.45	1055.46	803.173	801.189	543.339	541.329	282.356	278.555	126.456	125.593
	83.8	1546.95	1541.18	1495.93	1493.03	1413.84	1409.13	1270.38	1267.19	1056.42	1055.45	803.148	801.17	543.327	541.303	282.337	278.55	126.454	125.593
	83.9	1546.93	1541.18	1495.92	1493.04	1413.81	1409.14	1270.35	1267.19	1056.39	1055.45	803.119	801.165	543.309	541.308	282.317	278.553	126.439	125.599
	84	1546.89	1541.18	1495.93	1493.03	1413.8	1409.13	1270.33	1267.19	1056.38	1055.44	803.111	801.16	543.292	541.291	282.298	278.543	126.445	125.59
	84.1	1546.86	1541.17	1495.91	1493.03	1413.76	1409.13	1270.32	1267.18	1056.35	1055.42	803.091	801.15	543.275	541.279	282.286	278.543	126.435	125.596
	84.2	1546.85	1541.15	1495.9	1493.03	1413.75	1409.11	1270.31	1267.16	1056.35	1055.42	803.075	801.135	543.27	541.274	282.298	278.542	126.435	125.6
	84.3	1546.83	1541.14	1495.9	1493.01	1413.74	1409.09	1270.33	1267.15	1056.33	1055.41	803.073	801.111	543.264	541.267	282.302	278.534	126.424	125.597
	84.4	1546.81	1541.15	1495.91	1493.02	1413.74	1409.1	1270.35	1267.17	1056.34	1055.42	803.067	801.131	543.248	541.275	282.305	278.552	126.414	125.629
	84.5	1546.8	1541.15	1495.92	1493.03	1413.74	1409.07	1270.36	1267.15	1056.34	1055.41	803.056	801.123	543.237	541.264	282.325	278.537	126.413	125.619
	84.6	1546.79	1541.11	1495.93	1493.01	1413.71	1409.04	1270.38	1267.14	1056.35	1055.39	803.044	801.116	543.26	541.247	282.329	278.514	126.412	125.605
	84.7	1546.77	1541.11	1495.94	1493.01	1413.71	1409.04	1270.38	1267.14	1056.36	1055.39	803.041	801.104	543.265	541.239	282.344	278.489	126.4	125.604
	84.8	1546.74	1541.08	1495.92	1493.01	1413.67	1409.02	1270.38	1267.13	1056.33	1055.37	803.025	801.089	543.264	541.232	282.328	278.498	126.372	125.604
	84.9	1546.73	1541.06	1495.93	1493	1413.66	1409.01	1270.36	1267.12	1056.33	1055.35	803.017	801.075	543.257	541.211	282.337	278.48	126.369	125.552
	85	1546.69	1541.05	1495.93	1492.98	1413.65	1409	1270.33	1267.12	1056.31	1055.34	803.002	801.068	543.246	541.216	282.329	278.48	126.334	125.558
	85.1	1546.66	1541.02	1495.89	1492.99	1413.6	1408.97	1270.31	1267.11	1056.29	1055.33	802.961	801.057	543.217	541.204	282.305	278.48	126.294	125.555
	85.2	1546.61	1541.02	1495.85	1492.99	1413.55	1408.97	1270.28	1267.11	1056.26	1055.32	802.932	801.049	543.205	541.201	282.294	278.475	126.259	125.577
	85.3	1546.62	1541.02	1495.89	1492.97	1413.58	1408.96	1270.33	1267.11	1056.31	1055.3	802.971	801.034	543.237	541.169	282.369	278.484	126.323	125.597
	85.4	1546.59	1541.01	1495.88	1492.97	1413.57	1408.94	1270.31	1267.1	1056.3	1055.29	802.953	801.036	543.221	541.153	282.375	278.495	126.317	125.596
	85.5	1546.56	1541	1495.88	1492.97	1413.53	1408.92	1270.29	1267.1	1056.29	1055.29	802.924	801.018	543.198	541.129	282.364	278.527	126.315	125.596
	85.6	1546.56	1541.03	1495.84	1492.99	1413.51	1408.94	1270.27	1267.11	1056.27	1055.31	802.9	801.046	543.21	541.151	282.376	278.543	126.31	125.598
	85.7	1546.57	1541.01	1495.81	1492.96	1413.5	1408.9	1270.27	1267.08	1056.26	1055.3	802.881	801.01	543.265	541.141	282.353	278.511	126.319	125.565
	85.8	1546.56	1541	1495.8	1492.97	1413.47	1408.89	1270.25	1267.09	1056.24	1055.3	802.877	801.01	543.239	541.131	282.332	278.496	126.247	125.566
	85.9	1546.54	1540.98	1495.77	1492.97	1413.46	1408.87	1270.28	1267.07	1056.25	1055.29	802.876	800.995	543.242	541.118	282.356	278.502	126.276	125.569
	86	1546.52	1540.95	1495.78	1492.94	1413.46	1408.84	1270.29	1267.03	1056.28	1055.27	802.874	800.966	543.25	541.1	282.38	278.48	126.322	125.558
	86.1	1546.48	1540.95	1495.75	1492.93	1413.44	1408.85	1270.25	1267.04	1056.27	1055.27	802.876	800.98	543.196	541.092	282.391	278.484	126.325	125.551
	86.2	1546.43	1540.92	1495.68	1492.91	1413.39	1408.82	1270.19	1267.01	1056.15	1055.25	802.818	800.979	543.128	541.06	282.356	278.457	126.274	125.534
	86.3	1546.38	1540.88	1495.6	1492.91	1413.32	1408.8	1270.13	1267	1056.11	1055.15	802.776	800.975	542.969	541.017	282.322	278.471	126.238	125.503
	86.4	1546.36	1540.85	1495.53	1492.91	1413.27	1408.79	1270.12	1266.94	1056.08	1055.13	802.74	800.986	542.928	541.025	282.337	278.44	126.223	125.515
	86.5	1546.36	1540.78	1495.54	1492.87	1413.26	1408.76	1270.11	1266.89	1056.06	1055.08	802.719	800.947	542.892	540.965	282.344	278.073	126.235	125.475
	86.6	1546.33	1540.75	1495.49	1492.86	1413.22	1408.78	1270.05	1266.87	1056.06	1055.09	802.682	800.801	542.851	540.976	282.055	277.999	126.225	125.497
	86.7	1546.27	1540.7	1495.44	1492.85	1413.19	1408.77	1270.01	1266.84	1056.03	1055.05	802.654	800.776	542.847	540.968	282.012	277.941	126.209	125.484
	86.8	1546.21	1540.67	1495.39	1492.8	1413.15	1408.76	1269.96	1266.81	1055.98	1055.01	802.602	800.783	542.833	540.958	281.984	277.964	126.21	125.484
	86.9	1546.07	1540.64	1495.24	1492.79	1413.01	1408.79	1269.8	1266.8	1055.87	1055.01	802.48	800.765	542.69	540.95	281.958	277.996	126.136	125.503
	87	1546.02	1540.6	1495.18	1492.75	1412.9	1408.8	1269.61	1266.76	1055.82	1054.97	802.285	800.74	542.665	540.927	281.941	278.034	126.161	125.511
	87.1	1545.94	1540.48	1495.09	1492.64	1412.78	1408.68	1269.55	1266.65	1055.78	1054.88	802.216	800.651	542.606	540.838	281.909	277.966	126.249	125.539
	87.2	1545.87	1540.45	1494.98	1492.59	1412.68	1408.62	1269.48	1266.62	1055.72	1054.86	802.152	800.622	542.593	540.839	281.856	277.999	126.224	125.545
	87.3	1545.81	1540.38	1494.93	1492.5	1412.62	1408.44	1269.45	1266.55	1055.68	1054.77	802.094	800.576	542.678	540.79	281.859	278.14	126.196	125.535
	87.4	1545.72	1540.35	1494.87	1492.46	1412.58	1408.45	1269.42	1266.49	1055.64	1054.75	802.052	800.552	542.666	540.756	282	278.168	126.196	125.557
	87.5	1545.63	1540.36	1494.75	1492.42	1412.53	1408.11	1269.4	1266.47	1055.61	1054.72	802.028	800.522	542.667	540.852	281.998	278.187	126.205	125.574
	87.6	1545.46	1540.36	1494.62	1492.28	1412.36	1408.07	1269.29	1266.43	1055.61	1054.74	801.931	800.611	542.549	540.858	281.902	278.246	126.163	125.612
	87.7	1545.41	1540.32	1494.44	1492.2	1412.31	1408.04	1269.29	1266.37	1055.63	1054.84	801.932	800.568	542.567	540.84	281.908	278.26	126.234	125.621
	87.8	1545.62	1540.27	1494.63	1492.13	1412.51	1408.1	1269.54	1266.34	1055.85	1054.86	802.17	800.533	542.839	540.837	282.158	278.262	126.494	125.6
	87.9	1545.83	1540.26	1494.95	1492.06	1412.84	1408.11	1269.98	1266.38	1056.2	1054.82	802.634	800.488	543.221	540.826	282.513	278.275	126.806	125.573
	88	1546.35	1540.1	1495.5	1492.01	1413.4	1408.12	1270.58	1266.43	1056.8	1054.87	803.241	800.501	543.9	540.841	283.154	278.349	127.202	125.385
	88.1	1546.84	1540.15	1495.99	1492.05	1413.96	1408.21	1271.15	1266.51	1057.39	1054.94	803.795	800.622	544.303	541.011	283.709	278.488	127.071	124.961
	88.2	1547.33	1540.47	1496.57	1492.3	1414.59	1408.7	1271.71	1266.88	1057.97	1055.28	804.367	801.004	544.547	541.452	284.22	278.372	126.621	124.157
	88.3	1547.55	1541.27	1496.82	1493.13	1414.89	1409.6	1271.98	1267.76	1058.13	1056.17	804.613	801.906	543.949	541.999	284.147	278.857	125.362	123.14
	88.4	1547.6	1542.11	1496.92	1493.97	1414.97	1410.51	1272.11	1268.67	1058.07	1057.08	804.76	802.735	541.91	542.114	283.169	278.305	123.564	121.877
	88.5	1547.49	1542.57	1496.93	1494.37	1414.89	1410.95	1272.06	1269.09	1056.36	1057.57	804.753	802.9	538.322	540.598	281.433	276.062	121.777	120.335
	88.6	1547.23	1542.75	1496.72	1494.65	1414.69	1411.15	1271.82	1269.26	1051.71	1057.01	804.498	802.088	533.325	537.388	279.021	272.861	120.292	119.097
	88.7	1547.09	1542.65	1496.6	1494.61	1414.61	1411.15	1271.68	1268.92	1043.95	1054.74	804.079	799.332	527.835	532.562	275.985	269.47	119.084	117.901
	88.8	1546.87	1542.69	1496.43	1494.48	1414.49	1411.08	1270.14	1266.71	1033.14	1049.24	802.88	794.054	522.099	527.086	272.962	266.243	117.658	116.644
	88.9	1546.75	1542.47	1496.26	1494.2	1414.18	1411.06	1265.28	1261.4	1020.8	1040.2	800.123	786.786	515.959	521.282	270.033	263.43	116.122	115.163
	89	1546.62	1542.31	1496.15	1493.99	1414.05	1410.5	1255.27	1250.51	1009.53	1028.85	795.205	778.354	509.376	515.502	266.946	259.915	114.548	113.625
	89.1	1546.5	1542.12	1496.17	1493.78	1412.23	1408.57	1240.42	1235.23	999.392	1017.01	788	769.532	502.284	509.174	263.794	256.633	112.87	111.801
	89.2	1546.35	1541.94	1495.96	1493.5	1405.86	1401.14	1222.77	1218.08	988.796	1006.03	779.513	761.105	494.249	502.328	260.2	253.207	111.012	109.965
	89.3	1546.08	1541.84	1495.4	1493.44	1391.32	1385.63	1206.9	1203.76	976.893	995.994	770.513	752.019	485.535	494.695	256.338	249.033	108.972	108.065
	89.4	1545.87	1541.71	1493.11	1492.83	1368.49	1361.78	1195.23	1193.43	963.255	985.067	762.043	741.915	476.615	486.852	252.333	244.841	107.059	106.402
	89.5	1545.61	1541.35	1484.07	1491.32	1340.75	1333.75	1186.77	1185.6	947.977	972.757	752.934	730.704	467.459	478.279	247.913	240.445	105.132	104.527
	89.6	1545.32	1540.19	1461.99	1484.14	1316.5	1310.87	1178.2	1176.96	931.118	958.851	742.923	718.485	458.06	469.305	243.259	235.915	103.117	102.469
	89.7	1545.01	1531.82	1425.23	1465	1302.45	1299.58	1167.29	1165.46	912.999	943.458	731.44	705.158	448.486	460.047	238.685	231.369	101.097	100.564
	89.8	1541.25	1505.52	1378.85	1430.63	1298.59	1298.26	1153.79	1151.33	893.936	926.41	719.023	691.607	439.059	450.734	233.934	227.012	99.0337	98.6849
	89.9	1524.31	1452.11	1337.25	1385.92	1299.26	1300.6	1137.31	1134.54	874.011	908.464	706.031	677.346	429.558	441.239	229.303	222.597	97.0579	96.963
	90	1483.89	1372.72	1315.91	1345.89	1298.22	1301.02	1118.77	1115.71	853.894	889.379	692.249	662.775	420.303	432.23	224.756	217.894	95.1524	95.1372
	90.1	1415.49	1284.95	1317.75	1324.16	1292.71	1297.28	1098.04	1095.16	833.758	869.787	677.957	648.304	411.062	422.995	220.259	213.549	93.4087	93.4185
	90.2	1328.23	1222.9	1332.73	1324.4	1282.75	1288.42	1075.83	1073.26	813.677	849.791	663.538	633.722	401.994	413.592	216.099	209.444	91.672	91.6513
	90.3	1249.07	1207.78	1349.05	1337.84	1268.36	1274.96	1052.67	1050.42	793.897	829.804	648.888	619.456	393.094	404.634	211.966	205.037	89.8446	89.8138
	90.4	1209.76	1235.09	1359.72	1353.61	1250.31	1257.59	1028.63	1027	774.332	810.165	634.245	604.961	384.49	395.654	207.698	200.731	88.0157	87.9716
	90.5	1219.12	1283.65	1363.33	1364.95	1229.61	1237.13	1004.3	1003.39	754.79	790.425	619.463	590.985	375.789	386.987	203.201	196.852	86.2751	86.113
	90.6	1259.78	1333.76	1360.2	1369.71	1206.69	1214.25	979.976	979.585	735.812	770.958	604.924	577.177	366.992	378.261	199.061	192.419	84.5524	84.238
	90.7	1310.25	1375.47	1351.07	1367.53	1182.57	1189.71	956.039	956.006	717.44	751.95	590.502	563.761	358.805	369.699	194.923	188.598	82.9321	82.5435
	90.8	1354.66	1405	1336.96	1359.04	1157.02	1164.24	932.443	932.127	699.531	733.187	576.509	550.39	350.668	361.513	190.857	184.521	81.2642	81.0098
	90.9	1387.02	1421.8	1318.74	1345.13	1130.63	1138.31	908.899	908.85	681.883	715.204	562.531	537.445	342.758	353.151	186.658	180.459	79.6548	79.4341
	91	1407.04	1427.86	1297.21	1326.94	1104.19	1111.82	885.835	885.974	664.828	697.187	548.932	524.443	335.269	345.213	182.474	177.022	78.1384	77.8716
	91.1	1415.88	1424.52	1273.27	1305.53	1077.4	1085.62	863.288	863.8	648.329	680.068	535.859	511.856	327.655	337.362	178.769	173.293	76.611	76.37
	91.2	1415.35	1413.94	1247.55	1281.57	1051.07	1059.29	841.292	841.831	632.131	663.428	523.048	499.579	320.285	329.72	175.048	169.369	75.1345	74.8348
	91.3	1407.19	1397.82	1220.64	1256.57	1024.78	1033.51	819.86	820.453	616.424	646.947	510.521	487.819	313.09	322.421	171.299	165.735	73.6821	73.356
	91.4	1392.6	1377.28	1193.43	1230.68	999.109	1008.07	799.14	799.778	601.266	630.89	498.202	476.298	306.198	315.091	167.809	162.397	72.2368	71.9317
	91.5	1373.93	1354.33	1165.61	1204.26	973.693	983.059	778.756	779.888	586.268	615.443	486.196	465.261	299.232	308.352	164.127	159.027	70.7423	70.5263
	91.6	1351.85	1329.14	1137.71	1177.84	948.659	959.05	758.91	760.643	571.94	600.679	474.436	454.261	292.264	301.421	160.591	155.687	69.1696	69.0817
	91.7	1327.51	1303.14	1110.35	1151.57	924.649	935.406	739.696	741.707	557.756	585.616	462.911	443.64	285.653	294.749	157.073	152.657	67.6173	67.6372
	91.8	1301.28	1276.83	1083.35	1125.52	901.409	912.293	720.977	723.519	544.258	571.489	451.818	433.468	279.143	288.319	153.578	149.203	66.0798	66.2536
	91.9	1274.53	1250.45	1056.99	1099.83	878.682	889.926	703.092	705.857	531.244	558.289	440.975	423.6	272.688	282.039	150.213	146.487	64.5524	64.9551
	92	1247.36	1224.22	1031.54	1074.57	856.747	868.207	685.653	688.758	518.613	545.113	430.577	413.664	266.676	275.996	147.037	143.505	63.0759	63.5973
	92.1	1220.42	1198.53	1006.53	1050.08	835.568	847.503	668.617	671.932	506.466	532.068	420.483	404.253	260.942	269.982	144.091	140.688	61.9743	62.3388
	92.2	1193.87	1173.26	982.587	1025.97	814.945	827.148	652.492	655.891	494.617	519.623	410.581	394.968	255.485	264.06	141.033	137.784	60.8774	61.17
	92.3	1167.93	1148.81	959.168	1002.47	795.216	807.261	636.521	640.26	483.005	507.657	401.214	385.979	249.984	258.225	138.001	135.02	59.6743	60.0036
	92.4	1142.28	1124.65	936.688	979.737	775.905	788.31	621.196	625.096	471.738	496.179	391.918	377.099	244.496	252.514	135.104	132.384	58.497	58.8817
	92.5	1117.43	1101.55	914.776	957.441	757.089	769.769	606.374	610.282	460.748	484.491	383.195	368.511	239.254	247.093	132.377	129.628	57.3071	57.7458
	92.6	1093.22	1078.87	893.577	935.915	739.052	751.906	592.132	595.949	450.387	473.704	374.483	360.273	234.174	241.713	129.758	126.961	56.2071	56.6505
	92.7	1070.09	1056.92	872.937	914.969	721.643	734.762	578.118	582.185	440.108	462.898	366.266	352.157	229.338	236.627	127.215	124.347	55.1259	55.5302
	92.8	1047.29	1035.72	853.098	894.736	704.936	717.985	564.449	568.854	430.065	452.343	357.998	344.466	224.51	231.629	124.7	121.845	54.0337	54.3825
	92.9	1025.34	1014.86	833.753	875.061	688.526	701.92	551.275	556.103	420.403	441.993	349.987	337.029	219.769	226.688	122.286	119.398	52.9821	53.288
	93	1004.07	994.659	815.215	856.026	672.634	686.049	538.556	543.264	410.837	432.065	342.052	329.626	215.136	221.761	119.716	116.863	51.8931	52.1638
	93.1	983.17	974.974	797.07	837.633	657.554	670.781	526.28	531.094	401.538	422.158	334.547	322.499	210.5	217.217	117.141	114.413	50.8915	51.0723
	93.2	963.268	956.116	779.828	819.583	642.784	655.961	514.371	519.381	392.472	412.706	327.285	315.555	205.901	212.732	114.786	111.901	49.9204	50.0692
	93.3	943.889	937.839	763.163	802.1	628.252	641.453	502.532	507.967	383.844	403.486	319.96	308.75	201.576	207.905	112.47	109.797	48.8602	49.0473
	93.4	924.992	920.152	746.708	785.269	614.391	627.429	491.271	496.63	375.333	394.701	313.002	302.029	197.34	203.536	110.163	107.537	47.9219	48.1575
	93.5	906.671	903.098	731.217	768.954	600.689	613.666	480.324	485.49	366.815	385.768	305.912	295.497	193.1	199.264	107.869	105.278	46.954	47.2114
	93.6	889.14	886.395	715.816	752.89	587.604	600.216	469.496	474.824	358.637	377.24	299.409	289.19	189.063	195.01	105.63	103.144	46.04	46.245
	93.7	872.114	870.142	700.995	737.275	574.881	587.126	458.766	464.488	350.551	368.9	292.699	282.896	185.05	190.775	103.603	100.984	45.1329	45.338
	93.8	855.719	854.384	686.506	722.201	562.137	574.535	448.61	454.133	342.597	360.706	286.363	276.71	181.135	186.896	101.505	98.9109	44.2985	44.4762
	93.9	839.479	838.996	672.491	707.435	550.043	562.252	438.674	444.272	335.041	352.802	280.12	270.615	177.342	183.025	99.4304	96.8687	43.4493	43.6348
	94	823.907	824.048	658.556	693.021	537.966	550.119	428.956	434.418	327.629	345.339	274.148	264.593	173.52	179.24	97.4077	94.8984	42.5688	42.777
	94.1	808.714	809.488	645.109	678.963	526.305	538.491	419.399	424.874	320.449	337.837	267.976	259.096	169.753	175.489	95.4467	93.0101	41.7571	41.9169
	94.2	794.111	795.165	631.948	665.455	514.838	526.938	410.152	415.657	313.422	330.393	262.295	253.391	166.113	171.948	93.5819	91.2359	40.9579	41.0739
	94.3	779.686	780.997	618.861	652.28	503.523	515.642	400.956	406.834	306.597	322.813	256.432	248.299	162.764	168.399	91.7163	89.4281	40.1235	40.2239
	94.4	765.454	767.123	606.138	639.601	492.645	504.882	392.12	397.792	299.98	315.95	250.842	242.995	159.432	164.861	89.9194	87.732	39.2954	39.363
	94.5	751.547	753.577	593.604	626.979	482.132	494.215	383.53	389.339	293.494	309.161	245.448	237.799	156.074	161.508	88.1069	86.0938	38.4821	38.5349
	94.6	737.981	740.456	581.61	615.023	471.647	483.835	375.104	381.011	287.14	302.978	240.159	232.807	152.914	158.228	86.3054	84.4515	37.7055	37.7794
	94.7	724.556	727.358	569.806	602.994	461.714	473.865	366.753	372.914	281.121	296.161	235.057	227.874	149.701	155.029	84.485	82.6867	36.9704	37.0927
	94.8	711.143	714.724	558.308	591.263	451.75	463.82	358.826	364.982	274.83	289.856	230.026	222.994	146.529	151.797	82.6843	80.9703	36.2188	36.3583
	94.9	697.839	702.195	546.868	579.915	442.063	454.319	350.968	357.117	269.027	283.533	225.155	218.245	143.41	148.575	80.9968	79.3484	35.436	35.6591
	95	685.144	689.912	535.812	568.49	432.542	445.022	343.346	349.394	263.229	277.709	220.334	213.604	140.397	145.371	79.3803	77.6992	34.7102	34.988
	95.1	672.357	677.907	524.926	557.595	423.497	435.743	335.974	341.948	257.382	271.826	215.674	209.01	137.514	142.414	77.7812	76.1125	34.0595	34.3263
	95.2	659.796	666.157	514.342	546.583	414.392	426.641	328.439	334.757	252.052	265.974	210.963	204.635	134.737	139.493	76.235	74.5328	33.3603	33.7411
	95.3	647.886	654.532	503.892	536.169	405.77	417.952	321.531	327.675	246.43	260.498	206.528	200.289	132.028	136.663	74.6585	72.9922	32.6899	33.1442
	95.4	636.126	643.218	493.694	525.934	397.141	409.655	314.634	320.788	241.326	254.902	202.274	196.186	129.381	133.957	73.1132	71.6164	32.0439	32.4598
	95.5	624.764	632.04	483.875	515.693	388.612	401.365	307.906	314.155	236.222	249.497	198.07	192.237	126.722	131.252	71.6874	69.9523	31.393	31.788
	95.6	613.242	620.846	474.008	505.597	380.487	393.131	301.397	307.463	231.151	244.161	193.92	188.075	124.078	128.575	70.2366	68.9601	30.7485	31.0997
	95.7	602.094	609.98	464.56	496.076	372.695	385.26	294.949	301.034	226.147	238.993	189.732	184.339	121.434	125.85	68.7765	67.1953	30.0384	30.413
	95.8	591.467	599.62	455.136	486.617	364.741	377.365	288.781	294.796	221.499	233.865	185.533	180.529	118.828	123.247	67.3655	66.0539	29.4165	29.8309
	95.9	580.649	589.308	446.194	477.117	356.977	369.67	282.657	288.741	216.79	229.004	181.841	176.74	116.318	120.721	65.8983	64.4828	28.8376	29.2262
	96	570.153	579.163	437.456	467.907	349.647	362.119	276.627	282.71	212.199	224.283	178.072	172.964	114.011	118.235	64.5554	63.4062	28.322	28.6848
	96.1	559.85	569.221	428.702	458.893	342.275	354.806	270.807	276.784	207.51	219.55	174.332	169.483	111.651	115.818	63.2827	61.8867	27.7751	28.1294
	96.2	549.571	559.58	420.132	450.039	335.229	347.587	265.154	270.94	203.233	215.084	170.7	166.002	109.374	113.431	62.0327	61.0734	27.2251	27.5567
	96.3	539.599	550.013	411.885	441.672	328.309	340.623	259.557	265.142	198.901	210.601	167.139	162.522	107.206	111.135	60.7968	59.4789	26.7274	27.0192
	96.4	530.011	540.651	403.67	432.915	321.38	333.775	253.916	259.722	194.843	206.206	163.674	159.026	105.03	108.826	59.6061	58.1961	26.2204	26.4833
	96.5	520.543	531.443	395.643	424.702	314.65	326.973	248.701	254.358	190.733	201.898	160.145	155.79	102.877	106.606	58.4116	57.0328	25.7094	25.8427
	96.6	511.024	522.413	387.865	416.647	308.2	320.281	243.4	249.209	186.713	197.618	156.767	152.519	100.777	104.329	57.239	55.907	25.1923	25.1747
	96.7	501.91	513.58	379.959	408.551	301.705	313.941	238.2	244.07	182.702	193.458	153.291	149.482	98.6276	102.196	56.0554	54.8312	24.6501	24.8309
	96.8	492.816	504.889	372.288	401.043	295.278	307.7	233.372	239.189	179.002	189.551	150.034	146.403	96.5495	100.164	54.9507	53.7359	24.1665	24.3934
	96.9	484.028	496.24	364.959	393.633	289.434	301.66	228.51	234.296	175.361	185.657	147.067	143.566	94.5659	98.1191	53.9374	52.718	23.7087	23.9317
	97	475.437	487.67	357.724	386.144	283.47	295.655	223.763	229.557	171.787	181.704	144.056	140.725	92.6315	96.2472	52.946	51.7234	23.2829	23.4887
	97.1	466.743	479.415	350.659	378.867	277.718	289.716	219.136	224.803	168.255	178.186	140.976	137.927	90.7964	94.3137	51.928	50.725	22.8306	23.0614
	97.2	458.429	471.232	343.747	371.889	272.063	283.852	214.547	220.217	164.857	174.597	138.368	135.104	89.0018	92.434	50.8952	49.7797	22.3641	22.5442
	97.3	450.062	463.212	337.084	365.039	266.442	277.888	210.073	215.698	161.529	171.064	135.51	132.283	87.2761	90.4824	49.8897	48.8359	21.8993	22.1098
	97.4	441.792	455.207	330.509	358.136	260.97	272.713	205.849	211.31	158.237	167.618	132.732	129.561	85.562	88.6847	48.8686	47.8929	21.4712	21.7216
	97.5	433.815	447.255	323.94	351.455	255.739	267.141	201.642	206.998	155.046	164.355	130.041	126.835	83.8698	86.8769	47.8874	46.9836	21.1423	21.3536
	97.6	425.906	439.719	317.642	344.979	250.648	262.009	197.478	202.803	151.819	161.103	127.501	124.157	82.1815	85.1527	46.9491	46.0422	20.7743	21.0176
	97.7	418.257	432.205	311.404	338.527	245.427	256.752	193.356	198.568	148.709	157.919	124.94	121.729	80.5932	83.4902	46.0358	45.1406	20.3852	20.6161
	97.8	410.557	424.766	305.228	331.995	240.419	251.829	189.346	194.784	145.69	154.735	122.502	119.354	79.0565	81.8402	45.189	44.2562	20.0181	20.3192
	97.9	403.154	417.396	299.149	325.854	235.372	246.946	185.423	190.846	142.68	151.646	120.013	117.022	77.4597	80.2754	44.3398	43.3172	19.6298	19.902
	98	395.69	410.291	293.228	319.742	230.591	242.077	181.514	187.023	139.734	148.564	117.53	114.51	75.8589	78.7371	43.4351	42.4648	19.2243	19.4606
	98.1	388.62	403.262	287.567	313.924	225.905	237.263	177.649	183.346	136.782	145.528	115.114	112.218	74.2667	77.1965	42.546	41.6351	18.8056	19.002
	98.2	381.62	396.176	281.886	308.037	221.337	232.648	173.896	179.752	134.065	142.516	112.791	110.134	72.7487	75.68	41.6858	40.8781	18.4313	18.5841
	98.3	374.686	389.442	276.291	302.018	216.884	227.977	170.549	176.154	131.39	139.754	110.466	108.037	71.3479	74.2207	40.8366	40.1398	18.0227	18.1278
	98.4	367.842	382.818	271.145	296.487	212.504	223.615	167.131	172.664	128.818	137.018	108.267	105.902	69.9636	72.7668	39.9819	39.4016	17.6735	17.7739
	98.5	361.044	376.249	265.942	291.065	208.25	219.234	163.723	169.271	126.197	134.265	106.041	103.852	68.5401	71.3449	39.135	38.6742	17.3243	17.506
	98.6	354.608	370.013	260.728	285.575	204.028	215.006	160.271	165.902	123.644	131.509	103.924	101.832	67.1479	69.8809	38.3225	37.9234	16.9431	17.2216
	98.7	348.217	363.773	255.813	280.107	199.907	210.895	156.991	162.676	121.123	129	101.833	99.7981	65.7651	68.3324	37.5202	37.1656	16.6353	16.9356
	98.8	341.995	357.575	250.944	274.983	195.871	206.77	153.892	159.414	118.655	126.474	99.7985	97.8223	64.4206	66.709	36.7233	36.4258	16.3071	16.6294
	98.9	336.003	351.614	246.153	269.835	191.947	202.607	150.827	156.186	116.171	123.969	97.8079	95.7958	63.2682	65.6816	36.0241	35.6758	16.0016	16.288
	99	329.987	345.731	241.436	264.764	188.099	198.778	147.779	153.247	113.616	121.489	95.7985	93.8887	62.0471	64.4418	35.3069	34.968	15.6978	16.0184
	99.1	323.913	339.72	236.727	259.926	184.34	195.148	144.709	150.273	111.544	119.083	93.8407	92.0692	60.8534	63.2129	34.6718	34.2679	15.368	15.6825
	99.2	318.31	334.308	232.031	255.212	180.672	191.457	141.707	147.294	109.308	116.687	91.9125	90.2934	59.6784	62.0668	34.0671	33.557	15.0673	15.3849
	99.3	312.713	328.559	227.879	250.549	176.993	187.787	138.918	144.409	107.134	114.36	90.0594	88.5332	58.5065	60.8613	33.3983	32.8719	14.779	15.027
	99.4	307.096	322.922	223.431	245.71	173.32	184.117	136.073	141.631	104.971	112.133	88.3032	86.7645	57.2753	59.7425	32.7741	32.3414	14.4891	14.7169
	99.5	301.448	317.505	219.142	241.662	169.973	180.548	133.38	138.933	102.874	109.958	86.5415	85.1465	56.1323	58.6777	32.1382	31.7617	14.1743	14.4919
	99.6	296.108	312.083	214.681	237.186	166.637	177.056	130.67	136.256	100.967	107.81	84.8251	83.5536	54.9862	57.5558	31.5288	31.2031	13.9001	14.2653
	99.7	290.737	306.92	210.716	232.705	163.294	173.586	128.083	133.56	98.9787	105.711	83.0876	81.9786	53.8276	56.4496	30.8905	30.6203	13.5806	14.0098
	99.8	285.486	301.734	206.798	228.585	159.997	170.111	125.635	130.903	97.0732	103.729	81.5383	80.3895	52.7964	55.3582	30.2905	30.0266	13.2946	13.7333
	99.9	280.273	296.523	202.876	224.467	156.919	166.956	123.165	128.341	95.1982	101.722	79.961	78.7746	51.8065	54.1722	29.6569	29.4554	13.079	13.4489
	100	275.178	291.359	199.056	220.455	153.861	163.763	120.74	125.712	93.3037	99.7981	78.4368	77.209	50.8159	53.0785	29.0835	28.9016	12.8462	13.22
	100.1	270.185	286.523	195.325	216.467	150.788	160.727	118.203	123.144	91.4826	97.931	76.9032	75.7567	49.8573	52.0652	28.5038	28.3195	12.5837	12.9927
	100.2	265.31	281.695	191.582	212.459	147.841	157.716	115.716	120.826	89.5998	95.9958	75.3415	74.3028	48.912	51.1449	27.9382	27.7578	12.3251	12.7598
	100.3	260.489	276.894	187.954	208.416	144.925	154.797	113.449	118.494	87.7553	94.106	73.8493	72.8692	47.9909	50.1574	27.4335	27.1976	12.0962	12.5059
	100.4	255.818	272.195	184.412	204.722	142.033	151.891	111.194	116.264	85.9201	92.256	72.4149	71.5176	47.0347	49.1973	26.9265	26.6359	11.8485	12.2778
	100.5	251.389	267.539	180.966	201.046	139.098	149.091	108.99	113.967	84.3279	90.4841	70.968	70.1989	46.0956	48.2519	26.4507	26.1328	11.5931	12.0028
	100.6	247.047	263.023	177.438	197.423	136.238	146.384	106.757	111.849	82.7428	88.7356	69.5751	68.934	45.1511	47.2808	25.9366	25.7054	11.3634	11.7872
	100.7	242.771	258.568	174.075	193.85	133.541	143.652	104.631	109.757	81.1701	86.9935	68.1618	67.5817	44.2565	46.3926	25.4202	25.2422	11.1384	11.5692
	100.8	238.49	254.206	170.809	190.263	131.016	140.887	102.599	107.666	79.5701	85.2263	66.8032	66.2903	43.3276	45.5941	24.9233	24.7726	10.8657	11.3669
	100.9	234.298	250.045	167.641	186.92	128.504	138.145	100.544	105.612	78.0217	83.5591	65.4391	64.9825	42.5261	44.7355	24.4249	24.2758	10.6188	11.1145
	101	230.217	245.898	164.451	183.655	125.985	135.508	98.587	103.623	76.4396	82.0474	64.1579	63.7129	41.7323	43.884	23.9624	23.8125	10.4438	10.8669
	101.1	226.083	241.901	161.375	180.384	123.465	132.958	96.6112	101.627	74.9974	80.5396	62.9508	62.4551	40.9167	43.0644	23.4608	23.3703	10.2391	10.6583
	101.2	221.992	237.867	158.376	177.136	121.02	130.398	94.7494	99.6557	73.5732	78.9818	61.7508	61.2246	40.1479	42.2004	22.9616	22.9141	10.0712	10.4255
	101.3	218.292	233.866	155.445	173.879	118.696	127.902	92.9518	97.6776	72.1232	77.5083	60.5954	59.9825	39.4206	41.2902	22.4819	22.4328	9.90479	10.2372
	101.4	214.583	230.047	152.603	170.765	116.426	125.42	91.1768	95.744	70.7474	76.0669	59.4399	58.8153	38.6511	40.4191	22.0428	21.9601	9.71259	10.0567
	101.5	210.883	226.293	149.824	167.62	114.204	123.21	89.4081	93.9128	69.3475	74.6192	58.2524	57.6973	37.9089	39.6613	21.653	21.5344	9.52588	9.85594
	101.6	207.268	222.655	147.021	164.372	112.021	120.997	87.6924	92.1659	67.9193	73.2411	57.1579	56.584	37.1393	38.9465	21.2835	21.0664	9.35633	9.7317
	101.7	203.716	219.03	144.205	161.647	109.78	118.754	85.9346	90.4542	66.5428	71.7552	56.0485	55.5207	36.3776	38.2035	20.8991	20.6898	9.14697	9.62
	101.8	200.243	215.39	141.448	158.747	107.605	116.648	84.2471	88.7753	65.274	70.2849	54.9587	54.5528	35.7097	37.548	20.4921	20.3539	8.96964	9.39344
	101.9	196.782	211.823	138.741	155.978	105.474	114.5	82.6042	87.0925	63.9608	68.8255	53.9126	53.5254	35.0151	36.9043	20.103	20.0469	8.79541	9.1161
	102	193.37	208.296	136.254	153.19	103.422	112.364	81.0096	85.4628	62.7912	67.656	52.8102	52.541	34.3159	36.184	19.7468	19.7172	8.64697	8.87702
	102.1	190.011	204.885	133.769	150.533	101.465	110.289	79.3979	83.8065	61.599	66.3958	51.7821	51.5614	33.6253	35.5793	19.3468	19.3672	8.48447	8.60047
	102.2	186.826	201.616	131.251	147.896	99.5039	108.165	77.8417	82.1659	60.4748	65.0786	50.7868	50.5863	32.969	34.891	18.9749	18.9867	8.31885	8.42546
	102.3	183.681	198.348	128.822	145.327	97.5867	106.204	76.3323	80.6245	59.3889	63.9005	49.8063	49.6059	32.326	34.191	18.5967	18.6414	8.14929	8.31611
	102.4	180.499	195.084	126.513	142.818	95.657	104.238	74.8659	79.076	58.328	62.8356	48.9251	48.6457	31.6487	33.555	18.2249	18.3304	7.99463	8.29188
	102.5	177.434	191.816	124.159	140.308	93.8055	102.322	73.433	77.6151	57.2717	61.6802	48.0711	47.6739	31.1104	32.7902	17.8561	17.9766	7.86804	8.15827
	102.6	174.471	188.811	121.927	137.806	92.0547	100.402	71.9823	76.1932	56.1771	60.6286	47.2173	46.7754	30.6167	32.1847	17.489	17.6664	7.74072	8.06532
	102.7	171.509	185.839	119.679	135.344	90.2976	98.6383	70.5979	74.7557	55.0967	59.5833	46.3329	45.827	30.069	31.6332	17.1796	17.3508	7.58679	7.97627
	102.8	168.661	182.867	117.509	132.948	88.5359	96.8602	69.2526	73.3112	54.0342	58.4935	45.4782	44.9598	29.5448	31.0332	16.8804	17.0031	7.43915	7.86219
	102.9	165.872	179.909	115.38	130.556	86.8664	95.1547	67.9541	71.9471	52.9732	57.4153	44.6235	44.2082	28.9909	30.4847	16.5897	16.675	7.3071	7.71842
	103	163.075	176.955	113.223	128.295	85.1726	93.4532	66.6026	70.5612	51.8935	56.3747	43.8016	43.4817	28.4589	29.9308	16.2577	16.3695	7.14539	7.60749
	103.1	160.31	174.14	111.091	126.029	83.4656	91.7157	65.2745	69.2479	50.9826	55.2943	42.9243	42.7223	27.9261	29.3566	15.9272	16.0422	6.97901	7.45204
	103.2	157.506	171.285	108.946	123.909	81.8211	90.0282	64.0245	68.1432	49.9873	54.2145	42.0602	41.9825	27.3581	28.8496	15.6226	15.7492	6.82196	7.29969
	103.3	154.826	168.534	106.989	121.743	80.2352	88.3594	62.7448	66.9893	49.0881	53.1177	41.2868	41.2832	26.8268	28.3207	15.3054	15.4883	6.66651	7.17079
	103.4	152.262	165.808	105.052	119.607	78.7375	86.6524	61.5432	65.7589	48.267	52.188	40.5555	40.5676	26.28	27.7816	15.0475	15.2125	6.53522	7.04499
	103.5	149.615	163.205	103.16	117.471	77.3328	85.0657	60.4042	64.5776	47.4084	51.2357	39.8219	39.8348	25.8659	27.2371	14.7546	14.9141	6.3454	6.91062
	103.6	147.039	160.644	101.41	115.435	75.9023	83.5079	59.3057	63.3799	46.5537	50.3239	39.0805	39.134	25.405	26.6949	14.4655	14.6234	6.20554	6.75593
	103.7	144.428	158.164	99.6392	113.471	74.4703	81.9938	58.2018	62.1854	45.6865	49.4232	38.3571	38.4434	24.9839	26.1816	14.1616	14.3477	6.07977	6.63172
	103.8	141.879	155.682	97.9173	111.569	73.125	80.4657	57.1526	60.9917	44.8225	48.5622	37.6625	37.745	24.5612	25.6699	13.871	14.1125	6.0329	6.52625
	103.9	139.51	153.309	96.204	109.643	71.7859	79.043	56.0565	59.9346	43.9662	47.6895	36.986	37.0598	24.1472	25.0715	13.6187	13.8547	5.94696	6.42549
	104	137.164	150.955	94.4774	107.767	70.4141	77.6868	55.0362	58.8651	43.1193	46.7997	36.3298	36.3614	23.7292	24.5902	13.4218	13.5812	5.86884	6.30671
	104.1	134.885	148.62	92.7439	105.858	69.1172	76.318	53.9745	57.7675	42.2225	45.9153	35.6548	35.6621	23.2995	24.2754	13.1812	13.307	5.78449	6.15125
	104.2	132.597	146.272	91.0423	103.976	67.8586	74.9758	52.9448	56.6932	41.4225	45.0309	35.0313	34.959	22.8893	23.8324	12.9561	13.0273	5.71024	5.99891
	104.3	130.345	143.952	89.4228	102.155	66.6148	73.6063	51.9346	55.6159	40.7521	44.1653	34.3883	34.2997	22.4792	23.466	12.7366	12.7414	5.63526	5.88172
	104.4	128.122	141.637	87.8603	100.393	65.3195	72.3126	50.9127	54.537	40.042	43.3841	33.7485	33.7129	22.0886	22.9629	12.5194	12.5109	5.54541	5.76533
	104.5	126.068	139.37	86.329	98.7232	64.0719	70.9688	49.9424	53.6299	39.3858	42.5661	33.1462	33.1465	21.73	22.6379	12.3179	12.3547	5.45868	5.61219
	104.6	123.992	137.218	84.8118	97.1287	62.8781	69.6735	49.0127	52.73	38.6654	41.8099	32.4938	32.5723	21.319	22.2816	12.1061	12.0726	5.36414	5.49421
	104.7	121.982	135.155	83.2743	95.5747	61.7047	68.4337	48.0995	51.8261	37.9873	41.1263	31.8821	31.9895	20.9058	21.9285	11.9233	11.8906	5.27277	5.37861
	104.8	119.915	133.06	81.7462	94.0021	60.4836	67.1727	47.337	50.912	37.3029	40.445	31.3102	31.4121	20.5057	21.434	11.6999	11.7172	5.16571	5.3036
	104.9	117.876	131.038	80.2853	92.4669	59.3867	65.9883	46.4104	50.0065	36.6185	39.7661	30.7665	30.8387	20.1425	21.0285	11.4647	11.5039	5.04303	5.22468
	105	115.871	129.055	78.8954	90.9123	58.2852	64.8759	45.5409	49.0956	35.9201	39.0864	30.2055	30.2637	19.8042	20.5527	11.2272	11.2969	4.91651	5.15595
	105.1	113.954	127.03	77.5236	89.3685	57.2422	63.7383	44.6924	48.1581	35.2678	38.4185	29.6844	29.6692	19.4628	20.1722	11.0475	11.1031	4.82196	5.07624
	105.2	112.005	125.061	76.1564	87.8419	56.1836	62.6915	43.869	47.2245	34.5803	37.7318	29.1462	29.0848	19.1245	19.8371	10.8514	10.8976	4.70789	5.01533
	105.3	110.177	123.174	74.8556	86.3599	55.168	61.6407	43.0315	46.2979	33.9396	37.0786	28.6219	28.6067	18.787	19.5511	10.6647	10.6906	4.61414	4.96296
	105.4	108.393	121.313	73.5298	84.8857	54.0875	60.6337	42.2088	45.4839	33.3514	36.4349	28.1087	28.1051	18.4526	19.3387	10.4944	10.5008	4.49619	4.90595
	105.5	106.593	119.441	72.2189	83.4708	53.0305	59.6336	41.4268	44.7323	32.7162	35.7856	27.6024	27.5824	18.1198	18.9613	10.3202	10.2953	4.39069	4.83094
	105.6	104.876	117.639	70.9181	82.1497	52.0352	58.6118	40.5987	43.9667	32.1592	35.1677	27.1118	27.1145	17.7995	18.6574	10.1226	10.1078	4.30713	4.75282
	105.7	103.141	115.807	69.6564	80.8224	51.0273	57.5993	39.8174	43.2128	31.5873	34.5396	26.6618	26.6942	17.4792	18.3715	9.94831	9.9336	4.20789	4.6739
	105.8	101.399	114.001	68.3556	79.5255	50.043	56.579	39.0198	42.5104	31.0412	33.9036	26.1844	26.2223	17.1464	18.0543	9.75144	9.7461	4.11102	4.59736
	105.9	99.6815	112.317	67.1993	78.2466	49.1445	55.6087	38.2862	41.8097	30.4709	33.2817	25.686	25.7668	16.8112	17.7527	9.58191	9.58829	4.01807	4.50282
	106	97.9495	110.62	66.0595	76.9357	48.286	54.6563	37.6073	41.0761	29.917	32.6997	25.2118	25.3223	16.5065	17.4316	9.38037	9.39685	3.93445	4.42469
	106.1	96.2323	108.973	64.9736	75.6576	47.4422	53.7673	36.9776	40.3628	29.4045	32.1661	24.7954	24.8973	16.2018	17.1356	9.21631	9.22736	3.87744	4.36219
	106.2	94.5386	107.345	63.8626	74.4076	46.5617	52.8282	36.2784	39.6776	28.8685	31.6122	24.361	24.4629	15.9011	16.8636	9.01862	9.04218	3.78992	4.29969
	106.3	92.9847	105.745	62.7587	73.1654	45.7195	51.9446	35.6409	39.0057	28.3615	31.0669	23.954	24.0629	15.6315	16.5676	8.82489	8.88825	3.73523	4.24891
	106.4	91.4511	104.174	61.6806	71.9709	44.9031	51.0516	34.9901	38.3487	27.842	30.5552	23.5259	23.5926	15.3386	16.2824	8.69287	8.72266	3.67121	4.19032
	106.5	89.9737	102.723	60.5993	70.7404	44.1055	50.2235	34.3612	37.6831	27.3318	30.0443	23.0993	23.2059	15.0542	16.0051	8.55225	8.57422	3.64227	4.11219
	106.6	88.4855	101.241	59.5782	69.5404	43.3219	49.3243	33.7549	37.0128	26.842	29.4974	22.6938	22.834	14.7925	15.7246	8.3999	8.40155	3.60401	4.02235
	106.7	87.012	99.8313	58.5587	68.3185	42.5226	48.4337	33.1456	36.3425	26.3256	28.9763	22.2547	22.502	14.5175	15.4222	8.2569	8.2414	3.53601	3.9372
	106.8	85.5792	98.3656	57.6017	67.1771	41.7414	47.5946	32.5354	35.7292	25.8568	28.4341	21.8493	22.1403	14.251	15.1191	8.11786	8.06952	3.48212	3.84577
	106.9	84.2112	96.9492	56.6095	66.1708	40.9695	46.7782	31.9346	35.119	25.3709	27.9739	21.4422	21.8098	13.9839	14.841	7.97724	7.90155	3.42664	3.80049
	107	82.8808	95.5844	55.6611	65.1997	40.1953	45.961	31.3346	34.5565	24.9662	27.5309	21.0266	21.4707	13.7487	14.5949	7.82959	7.82733	3.36572	3.74421
	107.1	81.5511	94.175	54.7071	64.2357	39.4211	45.1524	30.7619	33.9909	24.5834	27.0443	20.5664	21.1231	13.4987	14.4191	7.70301	7.72657	3.31024	3.67079
	107.2	80.2042	92.7875	53.7735	63.2372	38.6422	44.329	30.212	33.4081	24.1826	26.6341	20.2962	20.7684	13.2417	14.2129	7.58271	7.62421	3.25165	3.58955
	107.3	78.8862	91.4719	52.8392	62.2834	37.8969	43.5665	29.7307	32.8214	23.7982	26.2388	19.9657	20.409	12.9776	13.9894	7.46552	7.51093	3.20087	3.52235
	107.4	77.5323	90.2062	52.0009	61.2974	37.2516	42.761	29.2135	32.2409	23.3936	25.8403	19.6727	20.0629	12.8003	13.7152	7.33661	7.40155	3.13056	3.46375
	107.5	76.255	88.9594	51.1298	60.3224	36.668	41.9922	28.6885	31.7089	23.01	25.438	19.3891	19.7325	12.6081	13.5019	7.22022	7.31641	3.06336	3.41999
	107.6	75.0597	87.675	50.3212	59.3576	36.0547	41.3602	28.1721	31.1503	22.6553	25.056	19.0923	19.3973	12.4206	13.2347	7.11316	7.20545	3.02588	3.3747
	107.7	73.8667	86.4547	49.5149	58.3685	35.4258	40.711	27.6573	30.5909	22.2951	24.6559	18.829	19.0528	12.2292	12.9777	7.00379	7.10388	2.99384	3.33326
	107.8	72.6667	85.2719	48.6775	57.5208	34.7977	40.0891	27.155	30.0222	21.917	24.2653	18.5259	18.7082	12.0542	12.8176	6.88507	6.9961	2.94776	3.31297
	107.9	71.519	84.0781	47.879	56.638	34.1922	39.4462	26.6596	29.4979	21.5631	23.8841	18.2204	18.3973	11.8573	12.6379	6.75849	6.89453	2.88758	3.26454
	108	70.3729	82.9203	47.0829	55.756	33.5859	38.8712	26.1745	28.9667	21.2061	23.5083	17.9508	18.077	11.6706	12.4512	6.66083	6.79218	2.84619	3.19422
	108.1	69.2667	81.7516	46.3048	54.8802	33.0008	38.2469	25.6651	28.494	20.8858	23.1372	17.6727	17.8371	11.4839	12.3011	6.55536	6.69843	2.81415	3.12702
	108.2	68.1206	80.5617	45.4931	53.9966	32.3867	37.6282	25.1799	28.037	20.5451	22.7341	17.3969	17.591	11.319	12.1254	6.45301	6.6109	2.77039	3.06843
	108.3	66.9511	79.4336	44.6923	53.1701	31.782	37.0243	24.7643	27.6198	20.2014	22.3849	17.1188	17.3395	11.1276	11.9394	6.32959	6.51642	2.72199	3.03095
	108.4	65.8472	78.275	43.8939	52.349	31.2055	36.425	24.3229	27.1924	19.8639	22.0153	16.8446	17.0942	10.9433	11.7551	6.20304	6.44763	2.67587	3.00282
	108.5	64.673	77.1125	43.1446	51.4709	30.6328	35.8134	23.8456	26.7753	19.5076	21.6341	16.5415	16.8317	10.7643	11.5605	6.05536	6.35077	2.61102	2.9325
	108.6	63.5683	76.1047	42.4032	50.7013	30.0789	35.1884	23.4393	26.3386	19.1936	21.3013	16.2712	16.6035	10.5815	11.3683	5.92646	6.24921	2.57666	2.88172
	108.7	62.5315	75.0727	41.7118	49.8927	29.543	34.5743	23.0721	25.9354	18.8811	21.0278	16.0321	16.3684	10.3893	11.1691	5.81708	6.16797	2.5329	2.84736
	108.8	61.5198	74.0883	41.1517	49.1154	28.9922	33.9727	22.6869	25.5175	18.5678	20.7239	15.7626	16.1114	10.2245	10.9925	5.72254	6.08124	2.47742	2.80671
	108.9	60.5831	73.1437	40.5626	48.363	28.582	33.4141	22.2909	25.119	18.2451	20.4177	15.5102	15.8614	10.1011	10.8215	5.62567	5.9867	2.43915	2.77702
	109	59.6339	72.2242	39.9697	47.6396	28.0914	32.9102	21.9198	24.7526	17.9592	20.1263	15.272	15.6426	9.96747	10.623	5.53348	5.90937	2.41651	2.75593
	109.1	58.7042	71.2773	39.3486	46.8802	27.6055	32.4852	21.544	24.3331	17.6748	19.8161	15.0173	15.3778	9.80731	10.3996	5.44129	5.79999	2.38056	2.69032
	109.2	57.7815	70.3383	38.7501	46.1349	27.1172	32.0165	21.1526	23.9323	17.3685	19.5083	14.7626	15.1348	9.65417	10.2082	5.35144	5.69998	2.32898	2.66062
	109.3	56.8597	69.4211	38.1446	45.4505	26.6594	31.5508	20.794	23.5878	17.0834	19.2044	14.522	14.8926	9.47918	10.0676	5.27411	5.59998	2.26648	2.61219
	109.4	56.0019	68.4781	37.5782	44.7271	26.2117	31.0235	20.4659	23.2518	16.8154	18.895	14.2907	14.6731	9.32373	9.94567	5.19599	5.49842	2.22196	2.58015
	109.5	55.1409	67.5078	36.9978	44.0615	25.7469	30.4766	20.119	22.8854	16.5686	18.6021	14.068	14.4551	9.1698	9.81756	5.13819	5.40625	2.18836	2.51454
	109.6	54.2784	66.6047	36.4134	43.4076	25.2703	29.9384	19.7745	22.5175	16.3272	18.27	13.8571	14.2372	9.02295	9.68945	5.07489	5.29218	2.16651	2.45204
	109.7	53.4144	65.7281	35.8118	42.7857	24.8	29.4094	19.4221	22.1846	16.0725	17.9763	13.6532	14.0285	8.83075	9.56286	5.00849	5.2406	2.09851	2.40827
	109.8	52.5402	64.8344	35.2165	42.1966	24.4063	28.8743	19.0846	21.8292	15.8342	17.6372	13.4126	13.8059	8.63934	9.43005	4.92957	5.15467	2.06415	2.37
	109.9	51.6987	64.0422	34.665	41.5959	23.9727	28.4509	18.7862	21.5151	15.592	17.3693	13.1938	13.6012	8.42059	9.27148	4.84912	5.06641	2.02118	2.32783
	110	50.8487	63.2297	34.1603	40.9865	23.5758	27.9774	18.4612	21.1893	15.3662	17.1599	12.993	13.4043	8.35498	9.1621	4.76319	5.00312	1.9704	2.31843
	110.1	49.9972	62.4235	33.6603	40.3951	23.1555	27.5657	18.1424	20.8526	15.1154	16.9255	12.8102	13.2036	8.28698	9.04647	4.68347	4.92108	1.90399	2.29502
	110.2	49.2222	61.6438	33.1525	39.7912	22.7414	27.2001	17.8291	20.537	14.8717	16.6653	12.6188	12.9989	8.17761	8.89257	4.61005	4.84766	1.87274	2.29347
	110.3	48.3995	60.8305	32.5978	39.213	22.3485	26.8157	17.4971	20.2018	14.624	16.4224	12.4196	12.8028	8.06592	8.73553	4.50849	4.77576	1.81885	2.25282
	110.4	47.6284	60.0344	32.0978	38.6302	21.957	26.4188	17.1573	19.8768	14.3881	16.1771	12.2399	12.6168	7.91589	8.55273	4.42646	4.71561	1.7782	2.21375
	110.5	46.923	59.2703	31.6095	38.0115	21.5594	26.011	16.8284	19.5636	14.1631	15.9521	12.0727	12.4262	7.80731	8.46133	4.36786	4.64609	1.7204	2.18095
	110.6	46.2011	58.4961	31.1056	37.4365	21.1906	25.6016	16.5245	19.2753	13.9318	15.7192	11.8915	12.252	7.69793	8.4074	4.30536	4.56171	1.69306	2.14424
	110.7	45.4534	57.7555	30.6142	36.9146	20.8016	25.2274	16.2206	18.9909	13.7014	15.4857	11.7251	12.0528	7.58545	8.2785	4.22724	4.50312	1.64697	2.11219
	110.8	44.7347	56.9883	30.1142	36.4318	20.4258	24.8704	15.9237	18.7089	13.4826	15.2653	11.529	11.8895	7.47448	8.17382	4.16864	4.41638	1.61023	2.10438
	110.9	44.0136	56.2258	29.6017	35.9115	20.0828	24.4852	15.5823	18.4237	13.2686	15.0443	11.3657	11.7082	7.35183	8.06756	4.09522	4.34842	1.55243	2.06922
	111	43.3167	55.4742	29.1556	35.3896	19.7336	24.1016	15.2979	18.1511	13.0646	14.8286	11.1883	11.5457	7.24011	7.94646	4.03034	4.3039	1.50867	2.04969
	111.1	42.6105	54.8117	28.6923	34.9185	19.3945	23.7587	14.9971	17.8815	12.8607	14.6458	11.0141	11.416	7.11511	7.83709	3.9624	4.24842	1.46729	2.04188
	111.2	41.8815	54.1586	28.261	34.4029	19.082	23.3633	14.7745	17.5979	12.6701	14.4567	10.8524	11.2707	7.0112	7.72301	3.89521	4.16327	1.45087	2.01765
	111.3	41.1698	53.5031	27.8681	33.9013	18.7899	23.0079	14.5831	17.3112	12.4709	14.2505	10.7087	11.0957	6.91668	7.58709	3.85614	4.08515	1.44617	1.98799
	111.4	40.5284	52.8664	27.4571	33.431	18.4766	22.6446	14.3956	17.0534	12.2639	14.0591	10.5602	10.9317	6.84558	7.4707	3.79755	4.01483	1.42352	1.9372
	111.5	39.8737	52.2133	27.0548	32.9591	18.1641	22.3094	14.1846	16.8057	12.0803	13.8716	10.4032	10.7723	6.75183	7.37225	3.74207	3.95233	1.41492	1.93641
	111.6	39.2784	51.5523	26.6611	32.4536	17.8703	21.9321	13.9776	16.537	11.8959	13.6685	10.2594	10.5989	6.66668	7.26208	3.67646	3.90155	1.42118	1.89186
	111.7	38.6456	50.9742	26.2822	32.0122	17.5836	21.711	13.7518	16.2706	11.7092	13.4958	10.1118	10.4629	6.56668	7.17693	3.63819	3.85779	1.40399	1.86219
	111.8	38.087	50.3508	25.8915	31.5334	17.3	21.3641	13.551	16.0573	11.5342	13.2825	9.95866	10.3106	6.4823	7.07537	3.59442	3.78046	1.39227	1.81141
	111.9	37.5167	49.7844	25.5079	31.0451	17.0203	21.1837	13.3299	15.8308	11.3693	13.0903	9.81804	10.1496	6.39404	6.966	3.53583	3.72657	1.37586	1.79969
	112	36.9191	49.2094	25.1415	30.6107	16.7391	20.8126	13.119	15.5878	11.1896	12.9185	9.65788	10.0067	6.27997	6.85662	3.48505	3.66327	1.36258	1.77705
	112.1	36.3503	48.6195	24.7923	30.2005	16.468	20.5266	12.9034	15.3526	11.0224	12.731	9.53209	9.88791	6.19793	6.78942	3.42957	3.59137	1.35633	1.74812
	112.2	35.7831	48.0422	24.4376	29.8958	16.2117	20.1485	12.6885	15.1229	10.8732	12.5474	9.39305	9.75669	6.11981	6.70898	3.39521	3.53516	1.36023	1.72938
	112.3	35.2347	47.4883	24.0829	29.5724	15.9406	19.8329	12.4612	14.9253	10.7131	12.3724	9.25944	9.63559	6.02997	6.63866	3.36084	3.49689	1.35321	1.70674
	112.4	34.6691	46.9781	23.7384	29.1708	15.6805	19.5087	12.2666	14.712	10.5873	12.2036	9.08757	9.49106	5.95184	6.54803	3.3288	3.45624	1.32977	1.67939
	112.5	34.0745	46.4563	23.3985	28.7826	15.4406	19.2509	12.0557	14.5026	10.4514	12.0396	8.96568	9.35746	5.8573	6.44335	3.28113	3.4328	1.3071	1.65516
	112.6	33.5011	45.9305	23.0681	28.3904	15.1852	18.9469	11.8659	14.2776	10.3123	11.87	8.88133	9.24262	5.79248	6.35897	3.24912	3.39218	1.2876	1.62235
	112.7	33.0011	45.386	22.7423	28.0255	14.9227	18.6727	11.6885	14.0417	10.1779	11.7318	8.77272	9.11527	5.71826	6.26678	3.23426	3.33985	1.25556	1.59266
	112.8	32.5144	44.8469	22.4017	27.6545	14.6664	18.4219	11.476	13.8425	10.0436	11.5981	8.64851	8.99417	5.6448	6.20116	3.17179	3.31171	1.23056	1.55671
	112.9	32.0167	44.3266	22.09	27.2865	14.4188	18.1626	11.2674	13.6464	9.90528	11.4427	8.53367	8.86606	5.57062	6.13085	3.11084	3.25782	1.20087	1.51298
	113	31.5526	43.8274	21.7704	26.9279	14.1758	17.9211	11.0995	13.4471	9.7834	11.3013	8.45085	8.75589	5.51513	6.04803	3.0788	3.21717	1.18289	1.495
	113.1	31.0893	43.3109	21.4571	26.563	13.95	17.6688	10.9299	13.244	9.6576	11.145	8.36412	8.63401	5.46979	5.97771	3.04285	3.1742	1.18836	1.46687
	113.2	30.6152	42.818	21.1501	26.2333	13.6992	17.4211	10.737	13.0487	9.52638	11.0317	8.26103	8.51059	5.41827	5.90661	3.01319	3.15311	1.17352	1.47547
	113.3	30.1284	42.2891	20.8384	25.8919	13.4531	17.1524	10.5784	12.9081	9.40058	10.8989	8.1649	8.39261	5.38464	5.81756	2.94599	3.08826	1.14227	1.44032
	113.4	29.6886	41.7875	20.5517	25.5747	13.2227	16.8836	10.4151	12.744	9.30372	10.7661	8.07975	8.30588	5.31903	5.75036	2.88739	3.04529	1.13056	1.4325
	113.5	29.2151	41.3188	20.2696	25.2373	12.9766	16.6719	10.2128	12.5808	9.18574	10.6614	7.97038	8.23325	5.2409	5.69415	2.81708	3.03986	1.10321	1.42549
	113.6	28.762	40.8531	19.9618	24.9294	12.739	16.4173	10.0588	12.4339	9.05604	10.5497	7.82115	8.1684	5.18622	5.64101	2.74988	3.0289	1.07508	1.3997
	113.7	28.3519	40.3938	19.6876	24.6006	12.5383	16.1844	9.95885	12.28	8.95136	10.4427	7.70945	8.07465	5.1159	5.55273	2.69208	2.97657	1.06494	1.37159
	113.8	27.9284	39.9875	19.4657	24.2826	12.3375	15.9891	9.81902	12.1433	8.85139	10.3333	7.64225	8.00589	5.06122	5.49645	2.64209	2.96094	1.05243	1.38563
	113.9	27.519	39.5805	19.2337	23.967	12.1203	15.8212	9.67522	11.9979	8.72791	10.2114	7.53208	7.89652	4.987	5.41912	2.61081	2.90857	1.04071	1.35438
	114	27.0909	39.1977	18.9736	23.6646	11.9188	15.6008	9.54869	11.8378	8.63575	10.0786	7.43678	7.80277	4.91357	5.32226	2.5741	2.83124	1.02118	1.31141
	114.1	26.6886	38.7906	18.7267	23.3568	11.7344	15.4399	9.41509	11.7003	8.51386	9.95285	7.34928	7.70826	4.86511	5.24258	2.52411	2.79843	1.00165	1.29032
	114.2	26.3425	38.4258	18.4962	23.0287	11.5469	15.2595	9.25804	11.5612	8.41853	9.85285	7.26255	7.61917	4.81042	5.17382	2.50769	2.77033	0.993044	1.2505
	114.3	25.9745	38.0609	18.247	22.6935	11.3937	15.1493	9.12602	11.4128	8.30448	9.74347	7.15007	7.56058	4.76513	5.10583	2.47412	2.75312	0.967287	1.23329
	114.4	25.6058	37.6703	17.9876	22.4068	11.2	14.9407	8.9901	11.2745	8.20527	9.63953	7.08445	7.46604	4.68542	5.04333	2.46942	2.72187	0.943056	1.22859
	114.5	25.269	37.2891	17.7236	22.1474	11.0086	14.6844	8.86821	11.1198	8.06074	9.52082	6.98991	7.35123	4.60498	4.99493	2.44599	2.6828	0.919619	1.21455
	114.6	24.9152	36.9273	17.4814	21.9068	10.8438	14.4727	8.74791	10.9932	7.96229	9.40674	6.91099	7.27854	4.55731	4.95348	2.42255	2.66327	0.927431	1.20204
	114.7	24.5761	36.5219	17.2571	21.6349	10.6914	14.2344	8.62212	10.8425	7.90919	9.27784	6.87037	7.16214	4.49951	4.88476	2.41864	2.61249	0.932131	1.19422
	114.8	24.2331	36.1313	16.9813	21.3904	10.5156	14.0149	8.47759	10.7003	7.8451	9.18329	6.80552	7.08713	4.43542	4.86364	2.40692	2.57654	0.914919	1.18092
	114.9	23.9073	35.7649	16.7532	21.1396	10.3555	13.7946	8.37132	10.5487	7.76856	9.08332	6.70866	7.00669	4.38464	4.82226	2.37567	2.54688	0.911806	1.16456
	115	23.5636	35.4008	16.5751	20.8966	10.1992	13.5508	8.24401	10.3979	7.68495	8.98175	6.64225	6.93637	4.31903	4.75115	2.3335	2.51953	0.892275	1.13172
	115.1	23.2198	35.0414	16.3837	20.6286	10.0273	13.3946	8.10179	10.2432	7.58183	8.89423	6.5438	6.83402	4.27606	4.67223	2.29755	2.482	0.857912	1.11061
	115.2	22.8511	34.6828	16.1782	20.3467	9.85077	13.2196	7.97054	10.0925	7.50447	8.80207	6.47819	6.74887	4.20965	4.62304	2.26862	2.43048	0.836794	1.0872
	115.3	22.4995	34.3422	15.9618	20.1177	9.6836	13.1008	7.85961	9.9737	7.4131	8.7161	6.43522	6.67386	4.14715	4.57146	2.22803	2.40387	0.805544	1.07545
	115.4	22.1855	34.0031	15.779	19.849	9.51722	12.961	7.7487	9.83777	7.35841	8.62159	6.39305	6.57932	4.08233	4.5238	2.2124	2.375	0.796969	1.04188
	115.5	21.9487	33.6852	15.5931	19.6162	9.36719	12.8446	7.62444	9.72449	7.27479	8.53955	6.32975	6.5098	4.02527	4.48553	2.18817	2.3656	0.797732	1.04267
	115.6	21.7003	33.3398	15.4017	19.4068	9.21405	12.6985	7.50179	9.612	7.18495	8.47315	6.26567	6.47934	4.00885	4.44335	2.15222	2.33594	0.781313	1.04188
	115.7	21.3901	32.982	15.2071	19.1576	9.04297	12.5438	7.37602	9.48932	7.08808	8.38251	6.21412	6.40744	3.94092	4.38628	2.12567	2.28046	0.759462	1.03327
	115.8	21.0808	32.675	15.022	18.9326	8.91095	12.4501	7.26665	9.40497	7.01155	8.31849	6.15477	6.36527	3.89404	4.34335	2.08661	2.26953	0.744631	1.04347
	115.9	20.8073	32.3586	14.8431	18.7076	8.7461	12.3126	7.18147	9.29871	6.94667	8.21845	6.1063	6.30433	3.86511	4.30975	2.05536	2.22888	0.736788	1.01765
	116	20.5183	32.0281	14.6611	18.5208	8.60236	12.1868	7.07524	9.20026	6.87403	8.13721	6.0532	6.25901	3.82373	4.28863	2.03272	2.19062	0.75635	1.01063
	116.1	20.237	31.7305	14.4806	18.3068	8.50782	12.0516	6.99242	9.08777	6.80604	8.05127	5.98521	6.22464	3.76355	4.23553	2.0116	2.17499	0.746157	1.00282
	116.2	19.9581	31.3875	14.3017	18.0943	8.40625	11.8977	6.88854	8.99088	6.7303	7.93329	5.93211	6.17698	3.72372	4.18475	1.99835	2.13043	0.7251	0.989511
	116.3	19.6925	31.0516	14.1485	17.8896	8.27265	11.7321	6.78618	8.86981	6.64277	7.84113	5.861	6.11136	3.69714	4.13085	1.96784	2.09845	0.728975	0.957529
	116.4	19.4167	30.7555	14.0228	17.6911	8.18045	11.6039	6.71898	8.79401	6.56776	7.75361	5.7938	6.05744	3.669	4.0902	1.94599	2.08124	0.727419	0.952036
	116.5	19.1308	30.4953	13.872	17.4943	8.08204	11.4751	6.63854	8.70185	6.49513	7.65363	5.72819	6.01371	3.64483	4.0379	1.91944	2.04218	0.7251	0.937204
	116.6	18.8784	30.2484	13.7337	17.2755	7.96485	11.3469	6.56273	8.59558	6.41932	7.56846	5.6938	5.95981	3.63464	3.97771	1.92176	2.03046	0.727419	0.927805
	116.7	18.6417	29.9906	13.5829	17.0943	7.88672	11.1954	6.48696	8.50574	6.35371	7.47626	5.65007	5.89103	3.59558	3.94176	1.89911	2.00312	0.739138	0.912973
	116.8	18.3769	29.7297	13.4423	16.8966	7.7555	11.0696	6.37291	8.4198	6.26545	7.38642	5.60398	5.84339	3.55575	3.91442	1.87256	1.97888	0.726656	0.900461
	116.9	18.1284	29.45	13.2775	16.7232	7.62812	10.9266	6.2932	8.31665	6.16542	7.29267	5.54692	5.77384	3.51355	3.87615	1.84833	1.94528	0.727419	0.870005
	117	17.9026	29.1844	13.1564	16.5451	7.52344	10.786	6.19634	8.25418	6.0998	7.22394	5.486	5.70591	3.487	3.86132	1.83661	1.94922	0.7204	0.866892
	117.1	17.637	28.95	13.0126	16.3638	7.39923	10.6672	6.11119	8.17291	6.0334	7.14893	5.42897	5.65354	3.43542	3.81756	1.81708	1.93122	0.707888	0.857492
	117.2	17.3995	28.6914	12.8899	16.1904	7.28827	10.5477	6.03148	8.11511	5.97401	7.08332	5.38365	5.59653	3.38934	3.7832	1.80536	1.90314	0.692263	0.832529
	117.3	17.1769	28.4711	12.7704	16.0404	7.20472	10.3946	5.97368	8.0401	5.9217	7.04267	5.32273	5.54963	3.36279	3.75738	1.78583	1.89685	0.690737	0.833261
	117.4	16.9378	28.2047	12.6259	15.8708	7.11719	10.2602	5.90883	7.9401	5.87715	6.98877	5.25163	5.49259	3.33075	3.72066	1.77802	1.86872	0.685244	0.811411
	117.5	16.723	27.9633	12.5032	15.7021	7.01563	10.1454	5.83537	7.82996	5.83259	6.92548	5.20085	5.44028	3.31122	3.68395	1.76941	1.85233	0.673525	0.798899
	117.6	16.473	27.7141	12.3525	15.5287	6.89453	10.0165	5.7401	7.71668	5.76466	6.86927	5.11882	5.36606	3.27527	3.6582	1.74286	1.82813	0.661806	0.78956
	117.7	16.2503	27.4789	12.2189	15.3607	6.81641	9.88598	5.67211	7.62683	5.7162	6.79267	5.05864	5.30588	3.25183	3.62615	1.73191	1.81012	0.660219	0.775461
	117.8	16.0722	27.2484	12.0978	15.2005	6.71173	9.75476	5.61589	7.53699	5.67481	6.73877	4.99931	5.21762	3.22372	3.58709	1.71552	1.78516	0.659487	0.752817
	117.9	15.8636	27.0297	11.9735	15.0529	6.60468	9.67663	5.56273	7.44715	5.65449	6.68488	4.96568	5.17386	3.20495	3.56756	1.71552	1.78046	0.657107	0.744211
	118	15.6644	26.8039	11.8313	14.8849	6.48908	9.57428	5.46898	7.33075	5.59199	6.61689	4.92271	5.1301	3.1737	3.55584	1.69129	1.76404	0.654787	0.734079
	118.1	15.4472	26.5836	11.7087	14.7076	6.375	9.48755	5.41667	7.23151	5.5381	6.57081	4.85868	5.09494	3.15185	3.5285	1.66632	1.7414	0.642275	0.733286
	118.2	15.2448	26.3703	11.5767	14.5201	6.26407	9.38367	5.33541	7.18152	5.47795	6.53565	4.80867	5.06604	3.12607	3.49334	1.64755	1.71485	0.625887	0.72468
	118.3	15.0253	26.175	11.4392	14.3584	6.15079	9.28992	5.25963	7.13935	5.42872	6.47083	4.77195	5.04496	3.10577	3.45818	1.62256	1.70233	0.615725	0.711435
	118.4	14.8237	25.9789	11.3009	14.2708	6.03748	9.21802	5.18462	7.09088	5.38337	6.42078	4.73991	5.03635	3.08386	3.41051	1.60144	1.70233	0.598513	0.716867
	118.5	14.6058	25.7766	11.1751	14.2052	5.91095	9.12585	5.11901	7.03778	5.31544	6.36066	4.69694	5.00357	3.07684	3.38555	1.59442	1.69532	0.588381	0.721567
	118.6	14.3995	25.5805	11.0486	14.0943	5.80939	9.04303	5.0526	7.01041	5.29121	6.32081	4.66648	4.97776	3.05108	3.35973	1.57178	1.68122	0.588381	0.721567
	118.7	14.2003	25.3813	10.9407	13.9552	5.72657	8.9649	5.01195	6.95575	5.25215	6.29425	4.63365	4.92856	3.0401	3.32696	1.56708	1.67267	0.582094	0.715341
	118.8	13.9769	25.2094	10.8447	13.8872	5.61719	8.88287	4.94634	6.89087	5.19355	6.24109	4.59617	4.90433	3.01513	3.31286	1.54755	1.65155	0.557131	0.723886
	118.9	13.7886	25.0031	10.722	13.713	5.54297	8.78131	4.87914	6.83075	5.15058	6.19269	4.58287	4.87619	2.9823	3.28631	1.51941	1.63202	0.539126	0.706735
	119	13.6191	24.8258	10.6267	13.6107	5.50391	8.69848	4.83464	6.79401	5.12403	6.15595	4.55632	4.82932	2.95733	3.28161	1.51398	1.63434	0.550112	0.704355
	119.1	13.462	24.6633	10.5587	13.4748	5.43048	8.62585	4.82054	6.7378	5.11854	6.10285	4.53367	4.78092	2.94714	3.25665	1.52802	1.61017	0.56415	0.691904
	119.2	13.2925	24.5133	10.4493	13.3247	5.37891	8.55084	4.75649	6.69245	5.06074	6.05909	4.48991	4.76212	2.92059	3.24566	1.52802	1.60388	0.571962	0.700449
	119.3	13.1479	24.3594	10.3431	13.1826	5.30469	8.49695	4.71117	6.63153	5.03416	6.00519	4.47819	4.71762	2.89715	3.21758	1.5163	1.60547	0.571962	0.695017
	119.4	12.9941	24.1969	10.2283	13.0669	5.24298	8.41412	4.65416	6.58307	4.99433	5.96845	4.45085	4.70121	2.87451	3.20348	1.50849	1.59296	0.56415	0.709848
	119.5	12.8362	24.0227	10.1243	12.9357	5.17108	8.30945	4.61272	6.53388	4.93183	5.89582	4.40788	4.69498	2.85339	3.1621	1.48505	1.57343	0.540712	0.691904
	119.6	12.6761	23.8844	10.0165	12.8318	5.11017	8.21646	4.56899	6.49637	4.89277	5.85831	4.36412	4.65979	2.83545	3.14492	1.47254	1.56015	0.5282	0.699686
	119.7	12.519	23.7336	9.90557	12.7373	5.04218	8.11883	4.52367	6.44013	4.8404	5.81849	4.33757	4.60904	2.80963	3.11834	1.46552	1.54297	0.509462	0.695017
	119.8	12.3831	23.5695	9.79387	12.6341	4.98828	8.00397	4.43852	6.38855	4.79277	5.76221	4.31492	4.58402	2.77685	3.08709	1.44599	1.52735	0.490725	0.698923
	119.9	12.2277	23.4109	9.68761	12.531	4.89453	7.92895	4.38774	6.34244	4.74745	5.74579	4.27427	4.56449	2.74872	3.06756	1.42645	1.52106	0.469607	0.697336
	120	12.0761	23.2657	9.58684	12.4451	4.82111	7.83288	4.33385	6.26044	4.69825	5.70911	4.24461	4.53324	2.70965	3.04882	1.42023	1.50861	0.455568	0.678598
	120.1	11.9245	23.1266	9.50011	12.3482	4.74921	7.73053	4.28148	6.20416	4.65058	5.6825	4.22038	4.50901	2.6784	3.03863	1.40924	1.51325	0.450869	0.670786
	120.2	11.7823	22.9727	9.39074	12.2482	4.67578	7.64929	4.2401	6.13855	4.59901	5.66535	4.18132	4.48404	2.65576	3.03008	1.3952	1.5008	0.438357	0.682505
	120.3	11.6534	22.8109	9.33525	12.1646	4.63047	7.55786	4.21196	6.05963	4.55293	5.60987	4.15708	4.46994	2.63855	3.00896	1.396	1.4867	0.454775	0.670786
	120.4	11.5339	22.6547	9.2462	12.0716	4.54529	7.48913	4.14086	5.98776	4.50996	5.57782	4.1071	4.43869	2.60339	3.00426	1.36627	1.47187	0.43915	0.655161
	120.5	11.4112	22.4859	9.16027	11.9536	4.48127	7.40552	4.10649	5.94245	4.4748	5.52784	4.07664	4.41214	2.58075	2.98083	1.35303	1.46015	0.435244	0.631723
	120.6	11.2737	22.3188	9.0634	11.8654	4.40625	7.33679	4.03618	5.88153	4.43965	5.50519	4.0438	4.37467	2.5542	2.96758	1.33661	1.44062	0.411806	0.623911
	120.7	11.1331	22.1633	8.96416	11.7787	4.33124	7.30554	3.9807	5.84558	4.40058	5.48877	3.99772	4.36527	2.52527	2.9613	1.33661	1.44532	0.411806	0.62861
	120.8	11.0167	22.0336	8.88372	11.6857	4.27344	7.2735	3.92446	5.80731	4.35682	5.48096	3.96647	4.35355	2.487	2.94335	1.32489	1.43982	0.392275	0.619211
	120.9	10.8831	21.8617	8.79229	11.5833	4.19611	7.22973	3.89556	5.75495	4.31855	5.4419	3.94224	4.32462	2.47528	2.92223	1.32019	1.4328	0.375857	0.60438
	121	10.7347	21.7305	8.7087	11.4982	4.14142	7.18524	3.84868	5.72058	4.28105	5.41535	3.91258	4.29264	2.46435	2.92852	1.29053	1.4375	0.357912	0.612192
	121.1	10.5917	21.5875	8.6173	11.4068	4.08283	7.10864	3.79869	5.69245	4.24513	5.37781	3.88993	4.25431	2.44092	2.898	1.27881	1.43592	0.341494	0.600473
	121.2	10.4675	21.4187	8.54934	11.3052	4.01798	7.07269	3.76198	5.64948	4.19902	5.35282	3.86647	4.21292	2.43075	2.88787	1.26554	1.4242	0.329012	0.607492
	121.3	10.3456	21.2938	8.47826	11.2443	3.96955	7.03756	3.72759	5.63623	4.1631	5.32081	3.84227	4.19809	2.4331	2.88085	1.24677	1.43048	0.329775	0.636423
	121.4	10.2073	21.1804	8.41027	11.1419	3.91016	6.97973	3.71977	5.6026	4.11308	5.28174	3.81803	4.17386	2.40576	2.89019	1.23114	1.4234	0.31885	0.627024
	121.5	10.0698	21.1	8.35088	11.0552	3.8703	6.92584	3.68462	5.58777	4.08259	5.24268	3.7899	4.16916	2.36822	2.87304	1.1991	1.41797	0.310244	0.62861
	121.6	9.94329	20.9883	8.3181	10.9717	3.84845	6.87115	3.66667	5.53858	4.05372	5.20441	3.78132	4.13248	2.36749	2.8496	1.20539	1.40155	0.321962	0.612192
	121.7	9.83623	20.9156	8.28136	10.8919	3.79218	6.82428	3.63304	5.48853	4.01698	5.16376	3.75865	4.11838	2.34869	2.841	1.19519	1.39374	0.321962	0.612192
	121.8	9.7589	20.8336	8.23058	10.82	3.77503	6.78521	3.59868	5.43543	3.99513	5.13251	3.7321	4.09885	2.35107	2.8355	1.18115	1.39685	0.31885	0.615305
	121.9	9.64873	20.7461	8.17199	10.7404	3.73047	6.7157	3.56273	5.40888	3.96308	5.10755	3.71568	4.07309	2.34247	2.82305	1.17877	1.38282	0.30945	0.609873
	122	9.53856	20.6656	8.1173	10.6576	3.68201	6.65942	3.53929	5.37995	3.92323	5.06611	3.68443	4.05979	2.30261	2.81597	1.16474	1.38202	0.305544	0.602793
	122.1	9.43548	20.5782	8.07042	10.6006	3.64612	6.62115	3.51119	5.35028	3.89436	5.03254	3.66258	4.02622	2.28937	2.80743	1.15851	1.39453	0.295412	0.609873
	122.2	9.32683	20.4859	8.02275	10.5357	3.61249	6.57037	3.48461	5.32916	3.87635	5.00831	3.65007	4.02152	2.2901	2.80895	1.15924	1.39997	0.302431	0.622324
	122.3	9.23235	20.3039	7.97826	10.463	3.568	6.51648	3.47057	5.28153	3.86622	4.99347	3.62663	3.98246	2.27765	2.79571	1.15851	1.3797	0.31415	0.609873
	122.4	9.14013	20.1773	7.91729	10.4068	3.51483	6.4649	3.46037	5.25025	3.83259	4.97626	3.611	3.96604	2.26745	2.78863	1.14752	1.38043	0.306337	0.607492
	122.5	9.05968	20	7.86889	10.3584	3.46173	6.41882	3.43932	5.20966	3.817	4.93799	3.58445	3.92936	2.26513	2.77618	1.13898	1.36798	0.31415	0.620005
	122.6	8.94561	19.8375	7.79854	10.3091	3.38907	6.38989	3.43386	5.17761	3.80528	4.89423	3.5868	3.90744	2.26748	2.7691	1.13193	1.3656	0.309481	0.612192
	122.7	8.85576	19.807	7.72826	10.2544	3.32892	6.3352	3.38072	5.11823	3.7881	4.86768	3.56022	3.88401	2.24872	2.74334	1.11084	1.35858	0.307131	0.620005
	122.8	8.73076	19.7523	7.67589	10.174	3.28125	6.30084	3.34477	5.08777	3.75837	4.83643	3.5399	3.86606	2.237	2.72301	1.10144	1.33435	0.300844	0.615305
	122.9	8.62218	19.6602	7.63372	10.0959	3.23127	6.25165	3.31041	5.03858	3.74668	4.8302	3.50712	3.827	2.22918	2.691	1.09131	1.30939	0.295412	0.593454
	123	8.52373	19.5984	7.58214	10.0357	3.17267	6.21802	3.28148	5.03229	3.73963	4.83094	3.48991	3.83243	2.22607	2.68707	1.09522	1.30231	0.307131	0.600473
	123.1	8.40655	19.5149	7.51964	9.97165	3.10468	6.18835	3.26351	5.00965	3.70838	4.81067	3.47038	3.82856	2.20886	2.67852	1.0694	1.28672	0.306337	0.585642
	123.2	8.30187	19.4234	7.44933	9.91459	3.03516	6.1477	3.24242	4.98621	3.69825	4.79969	3.43443	3.8129	2.19012	2.66753	1.06006	1.28278	0.297732	0.580942
	123.3	8.19091	19.3547	7.39696	9.86069	2.95703	6.12976	3.21117	4.96668	3.66542	4.79425	3.40788	3.80747	2.18072	2.65038	1.04596	1.28516	0.286013	0.576242
	123.4	8.07061	19.268	7.32589	9.79038	2.875	6.08209	3.18462	4.94715	3.63417	4.78644	3.39616	3.78635	2.17138	2.63787	1.02881	1.28046	0.290712	0.561411
	123.5	7.95031	19.1977	7.26653	9.7396	2.8133	6.05316	3.14714	4.93543	3.60606	4.79187	3.38835	3.78324	2.14874	2.63317	1.021	1.29059	0.280581	0.561411
	123.6	7.81981	19.136	7.21416	9.6857	2.76874	6.01727	3.14086	4.92761	3.58259	4.78254	3.36491	3.77622	2.11822	2.62615	1.01941	1.28986	0.281313	0.561411
	123.7	7.70031	19.0375	7.16338	9.6138	2.72657	5.96802	3.11431	4.87683	3.54902	4.75831	3.35398	3.75199	2.10809	2.61443	1.01319	1.28357	0.278994	0.561411
	123.8	7.58233	18.9594	7.10714	9.54819	2.68439	5.91882	3.08696	4.8573	3.52638	4.72706	3.32975	3.73948	2.08856	2.60351	1.0116	1.28516	0.295412	0.564524
	123.9	7.50109	18.9008	7.05089	9.51383	2.63672	5.88287	3.0526	4.83777	3.50215	4.73407	3.32505	3.75199	2.07373	2.59411	1.00147	1.30701	0.302431	0.56611
	124	7.39953	18.8086	7.02276	9.45523	2.61328	5.83679	3.03618	4.81122	3.49354	4.70206	3.3032	3.73014	2.07684	2.56524	0.996767	1.29297	0.303225	0.554392
	124.1	7.30419	18.7594	6.9962	9.39896	2.57654	5.79693	3.01195	4.81043	3.45918	4.71375	3.28208	3.73166	2.07916	2.56207	0.992068	1.3039	0.312563	0.584848
	124.2	7.18389	18.6851	6.97667	9.34427	2.55234	5.7641	2.96196	4.79712	3.43965	4.69111	3.26725	3.70823	2.06201	2.53631	0.988161	1.29529	0.295412	0.584055
	124.3	7.08935	18.6328	6.95714	9.28806	2.55469	5.7204	2.93932	4.77216	3.42481	4.67005	3.25553	3.67856	2.06201	2.5285	0.97803	1.29688	0.293825	0.592661
	124.4	7.0089	18.5445	6.92589	9.22318	2.5586	5.68677	2.93852	4.75885	3.42011	4.65204	3.26414	3.68479	2.05652	2.50506	0.981936	1.29529	0.295412	0.588755
	124.5	6.91595	18.4836	6.88527	9.17398	2.52033	5.66021	2.90727	4.73389	3.39277	4.65674	3.23289	3.68326	2.02765	2.50506	0.970217	1.29297	0.272768	0.605173
	124.6	6.85576	18.4109	6.87432	9.12552	2.49921	5.61801	2.90022	4.69715	3.39744	4.64893	3.23832	3.67228	2.03308	2.49725	0.987368	1.28748	0.281313	0.610605
	124.7	6.78075	18.3203	6.85479	9.06772	2.4961	5.56256	2.89086	4.68073	3.39277	4.62238	3.22117	3.66684	2.02997	2.48553	0.981936	1.26563	0.2876	0.59736
	124.8	6.70342	18.2523	6.83294	8.9943	2.47345	5.53131	2.86431	4.65106	3.37635	4.61298	3.20866	3.64261	2.01825	2.48553	0.980349	1.26874	0.286013	0.580942
	124.9	6.60186	18.182	6.79229	8.95914	2.4289	5.50085	2.82524	4.60419	3.35292	4.59192	3.18443	3.6395	1.99872	2.4793	0.953799	1.27265	0.259462	0.59736
	125	6.5136	18.0969	6.7509	8.90366	2.39142	5.44848	2.78618	4.56354	3.32014	4.56611	3.15086	3.64493	1.97918	2.4652	0.935854	1.26795	0.25635	0.580149
	125.1	6.44402	18.025	6.72197	8.86771	2.3703	5.40552	2.74321	4.5401	3.30995	4.54969	3.14146	3.63089	1.97137	2.4566	0.917055	1.23749	0.253969	0.564524
	125.2	6.38936	17.9485	6.6892	8.82163	2.34845	5.39538	2.7401	4.50733	3.29591	4.52942	3.14775	3.62467	1.98388	2.43633	0.931155	1.23438	0.261049	0.57081
	125.3	6.33855	17.8687	6.64776	8.77396	2.30078	5.36334	2.72289	4.46198	3.29823	4.50361	3.14067	3.59415	1.97839	2.4074	0.933474	1.22187	0.258669	0.548899
	125.4	6.27532	17.7961	6.6306	8.71305	2.26252	5.33679	2.68151	4.44013	3.2928	4.47864	3.12822	3.5817	1.96435	2.39568	0.919436	1.20233	0.25635	0.546579
	125.5	6.19561	17.7476	6.59697	8.69272	2.21717	5.31256	2.66899	4.44245	3.274	4.45984	3.111	3.57462	1.96667	2.38787	0.918642	1.19062	0.243837	0.548899
	125.6	6.12841	17.6633	6.5587	8.64273	2.18515	5.2688	2.63384	4.43543	3.26777	4.44269	3.09458	3.54575	1.96747	2.37145	0.914736	1.1742	0.239931	0.527048
	125.7	6.04793	17.6086	6.50322	8.62711	2.13514	5.25476	2.61742	4.43701	3.25996	4.43018	3.07896	3.55277	1.95965	2.38476	0.898318	1.17267	0.238344	0.538767
	125.8	5.98156	17.5531	6.46575	8.61301	2.12659	5.23443	2.60808	4.4151	3.23261	4.42237	3.07743	3.54496	1.94012	2.36834	0.896792	1.1734	0.241518	0.524668
	125.9	5.90575	17.4758	6.42589	8.56617	2.10077	5.2157	2.59477	4.40106	3.23027	4.39893	3.06333	3.52311	1.9331	2.35662	0.890505	1.14923	0.235232	0.531748
	126	5.83388	17.4078	6.37902	8.53959	2.06797	5.21802	2.57524	4.38855	3.20838	4.39112	3.02507	3.52384	1.92059	2.36834	0.880373	1.15155	0.2251	0.53248
	126.1	5.75652	17.3375	6.33605	8.4888	2.02265	5.19848	2.56743	4.35962	3.19355	4.37159	3.01725	3.51682	1.89947	2.37145	0.866274	1.15387	0.2157	0.533274
	126.2	5.67376	17.2531	6.29387	8.41928	1.98438	5.16961	2.54088	4.31903	3.17011	4.35285	3.00242	3.5145	1.88702	2.37304	0.865542	1.14923	0.2251	0.53956
	126.3	5.59405	17.1898	6.25792	8.38492	1.94843	5.17663	2.51506	4.32294	3.15058	4.35517	2.97819	3.5098	1.86822	2.37304	0.854555	1.14685	0.203982	0.544992
	126.4	5.51281	17.143	6.21575	8.35288	1.91095	5.19848	2.4901	4.32135	3.14277	4.34815	2.97038	3.52854	1.85968	2.37847	0.865542	1.15937	0.217287	0.549692
	126.5	5.4378	17.0774	6.18682	8.3107	1.89139	5.18835	2.50023	4.31043	3.15058	4.33252	2.95866	3.50357	1.86511	2.38085	0.866274	1.16016	0.212587	0.558298
	126.6	5.35106	17.025	6.16027	8.25834	1.84687	5.16723	2.48229	4.29166	3.13966	4.29737	2.94615	3.49259	1.85498	2.37145	0.869418	1.15467	0.200075	0.548899
	126.7	5.27373	16.9477	6.09777	8.20835	1.8078	5.12896	2.45806	4.27057	3.12165	4.27314	2.93522	3.46372	1.83697	2.36132	0.870974	1.15467	0.18915	0.530161
	126.8	5.23076	16.9125	6.06652	8.17319	1.82422	5.11023	2.45726	4.26746	3.11933	4.25986	2.93211	3.45511	1.85107	2.35583	0.870974	1.14844	0.186037	0.522348
	126.9	5.18468	16.8414	6.04387	8.10209	1.80628	5.06567	2.46355	4.23932	3.11622	4.24189	2.93211	3.42386	1.85809	2.33318	0.873354	1.13513	0.193056	0.50593
	127	5.16436	16.7953	6.01494	8.06461	1.77735	5.03912	2.45647	4.22919	3.09199	4.24189	2.92973	3.41526	1.85028	2.3402	0.866274	1.125	0.181337	0.515329
	127.1	5.12688	16.7305	5.98528	8.02396	1.76953	5.00708	2.45104	4.20496	3.08418	4.21613	2.90947	3.39731	1.84717	2.33007	0.869448	1.11249	0.189943	0.517649
	127.2	5.08153	16.682	5.96416	8.01853	1.73438	4.97506	2.43929	4.17841	3.07246	4.19269	2.89067	3.38089	1.83075	2.32696	0.860049	1.10077	0.188357	0.520029
	127.3	5.02294	16.6266	5.93291	7.99662	1.72187	4.9602	2.43694	4.17761	3.06306	4.1919	2.86882	3.36838	1.82605	2.32769	0.846743	1.09296	0.183657	0.529367
	127.4	4.94329	16.5852	5.91576	7.97165	1.6883	4.93365	2.40495	4.15106	3.05061	4.17237	2.8618	3.34342	1.82684	2.30743	0.849123	1.09296	0.171206	0.507517
	127.5	4.88701	16.5461	5.8673	7.95755	1.65625	4.92505	2.38304	4.14478	3.01856	4.16376	2.83757	3.32932	1.8042	2.29333	0.828799	1.08435	0.157107	0.498117
	127.6	4.82451	16.4992	5.86028	7.931	1.63282	4.90399	2.36901	4.1167	3.02479	4.15052	2.84227	3.3223	1.80261	2.28631	0.82178	1.07111	0.1626	0.491098
	127.7	4.77294	16.4664	5.84307	7.91459	1.61719	4.88287	2.37132	4.1026	3.01386	4.13642	2.84458	3.31449	1.7995	2.28631	0.820193	1.06873	0.161806	0.502817
	127.8	4.73626	16.4203	5.8134	7.8974	1.58283	4.86334	2.35808	4.08075	3.01386	4.1294	2.84928	3.30277	1.80731	2.26208	0.836611	1.04999	0.173525	0.486399
	127.9	4.6831	16.4008	5.78447	7.90677	1.54218	4.86334	2.35881	4.08307	2.99433	4.1247	2.84147	3.28635	1.80417	2.25506	0.828799	1.05701	0.173525	0.495798
	128	4.60576	16.3766	5.75792	7.87241	1.51252	4.84222	2.33696	4.05652	2.96308	4.10987	2.83287	3.27152	1.80652	2.23553	0.813967	1.04529	0.157107	0.491098
	128.1	4.51122	16.3242	5.74306	7.82633	1.48358	4.82196	2.31743	4.03388	2.94197	4.08332	2.81803	3.24576	1.7948	2.21758	0.80768	1.03205	0.142275	0.483286
	128.2	4.46282	16.2984	5.73528	7.81693	1.46955	4.80786	2.31041	4.03931	2.9178	4.08564	2.8079	3.24259	1.78076	2.23003	0.795229	1.03437	0.138369	0.486399
	128.3	4.3753	16.2258	5.70714	7.77555	1.4289	4.76648	2.30101	4.00733	2.9084	4.06379	2.7938	3.22934	1.76123	2.20977	0.78113	1.02265	0.138369	0.468454
	128.4	4.30498	16.1945	5.70324	7.75211	1.39609	4.74695	2.28774	4.01044	2.90919	4.05909	2.77586	3.22544	1.76745	2.19958	0.782717	1.01563	0.139162	0.456735
	128.5	4.24639	16.1578	5.66338	7.72709	1.35468	4.73285	2.25725	3.98853	2.87165	4.03956	2.74693	3.21994	1.74872	2.20818	0.768618	1.03278	0.132876	0.473886
	128.6	4.17217	16.0969	5.66417	7.69431	1.32422	4.7243	2.24321	3.97998	2.86231	4.03644	2.736	3.20981	1.74011	2.20818	0.75928	1.01953	0.13135	0.473154
	128.7	4.12688	16.0562	5.66967	7.64896	1.3133	4.69848	2.2487	3.95728	2.87794	4.03016	2.72819	3.20823	1.73858	2.20818	0.766299	1.02265	0.143862	0.466867
	128.8	4.08153	16.0188	5.66027	7.60758	1.29999	4.68365	2.21898	3.94873	2.87324	4.02161	2.71647	3.19809	1.737	2.20818	0.742861	1.02265	0.140688	0.463755
	128.9	4.01592	15.9742	5.64855	7.58646	1.28205	4.67193	2.21587	3.92291	2.86543	4.02314	2.72197	3.18869	1.7456	2.19646	0.743655	1.02576	0.143862	0.466867
	129	3.94246	15.9547	5.63604	7.51615	1.25782	4.66723	2.20806	3.9065	2.86854	4.03174	2.71098	3.17386	1.74322	2.18395	0.738955	1.01093	0.141482	0.459848
	129.1	3.89715	15.9281	5.64385	7.45835	1.2414	4.64538	2.19634	3.88935	2.87324	4.01532	2.72038	3.16916	1.74872	2.17303	0.737368	1.01404	0.132876	0.456735
	129.2	3.85656	15.8953	5.63137	7.40445	1.21955	4.61804	2.17681	3.87842	2.86933	4.00989	2.71647	3.14731	1.737	2.1621	0.720217	1.01252	0.128237	0.452036
	129.3	3.8128	15.8883	5.63915	7.35599	1.20233	4.62347	2.16039	3.87915	2.85682	4.01062	2.72349	3.14261	1.72918	2.16442	0.715517	1.03437	0.129763	0.466867
	129.4	3.79326	15.8617	5.64934	7.29508	1.19141	4.59146	2.15807	3.862	2.86231	3.98175	2.72898	3.13791	1.72998	2.14568	0.711611	1.03437	0.114138	0.456735
	129.5	3.79015	15.85	5.66497	7.22477	1.1969	4.58911	2.15416	3.8526	2.85841	3.97394	2.72898	3.13089	1.75262	2.13866	0.735842	1.02576	0.132143	0.452036
	129.6	3.76592	15.8188	5.6751	7.1763	1.19062	4.55554	2.13774	3.84247	2.8451	3.96454	2.71177	3.11606	1.75183	2.13787	0.725649	1.02344	0.134462	0.455149
	129.7	3.75731	15.8109	5.68761	7.14194	1.15937	4.53833	2.12602	3.83307	2.82246	3.97706	2.69694	3.11527	1.7417	2.13317	0.720217	1.03748	0.125857	0.463755
	129.8	3.7214	15.7883	5.70092	7.11069	1.15079	4.5235	2.11821	3.83075	2.81544	3.98566	2.69072	3.09885	1.74951	2.13085	0.728823	1.03046	0.132143	0.456735
	129.9	3.69091	15.7406	5.70635	7.10367	1.12732	4.49695	2.10179	3.81433	2.81074	3.96143	2.67973	3.08481	1.7362	2.12145	0.717837	1.01563	0.132876	0.455149
	130	3.67138	15.7359	5.70714	7.08725	1.09375	4.49536	2.08306	3.84247	2.78962	3.95282	2.66099	3.09494	1.72058	2.13396	0.699099	1.03357	0.118837	0.484079
	130.1	3.65423	15.6914	5.71105	7.05991	1.07111	4.45788	2.07994	3.83307	2.78108	3.93488	2.66728	3.08402	1.72607	2.11132	0.685854	1.03046	0.122744	0.471567
	130.2	3.65185	15.6578	5.69933	7.05991	1.04999	4.43835	2.07524	3.82294	2.78651	3.93329	2.67271	3.077	1.72058	2.11132	0.686587	1.02735	0.130556	0.47468
	130.3	3.64092	15.6148	5.70714	7.05521	1.03205	4.40472	2.07054	3.80884	2.78419	3.91846	2.67271	3.0676	1.72918	2.10894	0.681155	1.03278	0.130556	0.471567
	130.4	3.64251	15.5852	5.72356	7.04663	1.01563	4.36493	2.06822	3.78388	2.77168	3.89582	2.66728	3.04966	1.71905	2.08868	0.684267	1.02033	0.130556	0.453623
	130.5	3.62371	15.5445	5.72118	7.02787	0.996097	4.33441	2.06743	3.77057	2.76698	3.87159	2.6696	3.03324	1.71979	2.0863	0.676455	1.01013	0.130556	0.439524
	130.6	3.61828	15.5274	5.72823	7.03257	0.988285	4.33368	2.06273	3.77686	2.75996	3.87159	2.6649	3.05277	1.71435	2.09179	0.679568	1.02423	0.139162	0.429392
	130.7	3.59875	15.482	5.73058	7.02396	0.971866	4.29614	2.06041	3.76587	2.75685	3.84345	2.65477	3.04105	1.70495	2.09411	0.681155	1.01795	0.137575	0.423105
	130.8	3.58935	15.4563	5.73369	7.02164	0.957828	4.28131	2.04711	3.74872	2.74513	3.83332	2.66099	3.04807	1.69793	2.0949	0.688967	1.01404	0.135256	0.420786
	130.9	3.55654	15.4008	5.73839	7.01773	0.957035	4.23755	2.04088	3.74481	2.73963	3.81611	2.65477	3.02152	1.69482	2.08398	0.703005	1.00312	0.137575	0.405954
	131	3.50811	15.386	5.72667	7.00913	0.934391	4.23208	2.02135	3.74323	2.7209	3.80207	2.63835	3.02622	1.6737	2.0902	0.692873	1.00391	0.127443	0.401255
	131.1	3.49169	15.3766	5.72353	7.00834	0.908573	4.24457	2.01195	3.73621	2.71308	3.80439	2.63053	3.02073	1.65887	2.08709	0.686587	1.01013	0.132876	0.416086
	131.2	3.45812	15.3352	5.72356	6.97477	0.887516	4.21258	1.99321	3.72449	2.71388	3.79425	2.6071	3.00669	1.65185	2.09179	0.681155	0.996097	0.128237	0.420786
	131.3	3.44091	15.318	5.72899	6.96225	0.875003	4.19848	1.99712	3.7284	2.73103	3.78016	2.6024	3.00901	1.64245	2.07769	0.688174	0.993716	0.132876	0.423899
	131.4	3.41204	15.2617	5.73137	6.91147	0.860172	4.17193	1.9901	3.70886	2.72325	3.75989	2.59697	2.98716	1.65655	2.07226	0.681155	0.976565	0.128237	0.415323
	131.5	3.39483	15.2476	5.73528	6.88803	0.84766	4.1813	2.00182	3.69013	2.73963	3.76612	2.59458	2.99027	1.66589	2.06054	0.691286	0.984378	0.139162	0.435617
	131.6	3.38701	15.2164	5.75322	6.88334	0.850772	4.18597	2.00725	3.69245	2.74745	3.78174	2.6071	2.98246	1.6737	2.07458	0.695986	0.998416	0.152407	0.44343
	131.7	3.36046	15.1836	5.76653	6.85056	0.837528	4.15399	1.99401	3.66278	2.73731	3.76221	2.60398	2.97464	1.67218	2.06054	0.707705	0.968753	0.139162	0.441904
	131.8	3.33312	15.15	5.76964	6.84818	0.831241	4.12738	1.97759	3.65338	2.73731	3.76221	2.60789	2.97464	1.65417	2.07458	0.692873	0.974185	0.127443	0.434824
	131.9	3.33855	15.1234	5.77276	6.82322	0.84766	4.11493	1.99712	3.63623	2.74275	3.75049	2.60942	2.94809	1.67059	2.06445	0.714724	0.969546	0.144594	0.441904
	132	3.32451	15.0844	5.79854	6.81614	0.835941	4.11255	2.00023	3.62915	2.74513	3.75049	2.61882	2.94571	1.6784	2.05816	0.720217	0.975772	0.154787	0.447336
	132.1	3.27843	15.0461	5.78838	6.80991	0.81641	4.09692	1.98229	3.61981	2.72792	3.73566	2.59617	2.93637	1.66278	2.06054	0.703005	0.974978	0.137575	0.464548
	132.2	3.29326	15.0203	5.79387	6.79038	0.821109	4.0899	1.9854	3.61041	2.7256	3.72937	2.6024	2.93168	1.66198	2.04803	0.700686	0.974978	0.154787	0.459055
	132.3	3.27373	14.9867	5.81102	6.77396	0.80701	4.09851	1.98931	3.6034	2.73261	3.71222	2.59928	2.92698	1.67059	2.04333	0.706118	0.984378	0.153994	0.452036
	132.4	3.25579	14.9805	5.80169	6.749	0.794559	4.07428	1.97759	3.60498	2.7209	3.71924	2.58757	2.93637	1.66827	2.04571	0.705386	0.979678	0.161806	0.459848
	132.5	3.20733	14.9664	5.80559	6.7349	0.777347	4.06958	1.97759	3.5979	2.71778	3.71143	2.58757	2.93558	1.66589	2.03863	0.719424	0.991397	0.166506	0.466867
	132.6	3.18621	14.9547	5.81572	6.73648	0.789066	4.07037	1.9854	3.60028	2.72792	3.71454	2.59928	2.94651	1.69012	2.04882	0.722536	0.99451	0.183657	0.476267
	132.7	3.16515	14.9344	5.82122	6.71225	0.760929	4.04773	1.98851	3.59247	2.71229	3.70911	2.60008	2.93326	1.68933	2.04803	0.735049	1.0008	0.182131	0.476267
	132.8	3.14171	14.9148	5.82042	6.68802	0.746097	4.04303	1.9854	3.6026	2.71778	3.71454	2.6063	2.93399	1.69012	2.04803	0.731936	1.00153	0.176638	0.481699
	132.9	3.1253	14.8969	5.82824	6.6771	0.734378	4.03131	1.9901	3.60028	2.70838	3.71924	2.60398	2.93637	1.67529	2.03631	0.731142	1.00391	0.178225	0.484079
	133	3.11516	14.8625	5.84465	6.66306	0.724247	4.0329	1.98699	3.57996	2.71076	3.70911	2.62352	2.92856	1.67059	2.01678	0.727236	1.01252	0.169619	0.468454
	133.1	3.07683	14.8305	5.85479	6.63254	0.714054	4.0141	1.99162	3.54871	2.70527	3.69031	2.61802	2.90744	1.67059	2.00506	0.726443	1.00153	0.178194	0.452036
	133.2	3.0581	14.7914	5.8673	6.6193	0.695316	3.98913	1.97368	3.52918	2.69197	3.68409	2.60551	2.91605	1.65729	2.00585	0.715517	0.995303	0.179751	0.44813
	133.3	3.0089	14.768	5.85949	6.59586	0.675785	3.97583	1.95415	3.52057	2.67951	3.66535	2.58525	2.90903	1.64483	2.00036	0.700686	0.991397	0.166506	0.435617
	133.4	2.98467	14.7437	5.8673	6.58646	0.659366	3.98443	1.94945	3.52213	2.67243	3.65595	2.59147	2.91135	1.63464	1.99255	0.698305	0.991397	0.161806	0.444223
	133.5	2.9464	14.7219	5.88842	6.57163	0.657047	3.95788	1.94402	3.52527	2.65998	3.65363	2.58757	2.89731	1.63232	1.98711	0.693667	0.988284	0.169619	0.440317
	133.6	2.91436	14.7187	5.89074	6.5568	0.641422	3.95788	1.94322	3.52216	2.66542	3.64423	2.59147	2.90744	1.63623	1.98943	0.691286	0.967166	0.166506	0.432505
	133.7	2.8753	14.7117	5.90087	6.55051	0.617191	3.96332	1.92912	3.53931	2.65058	3.66846	2.56803	2.92386	1.62683	1.99255	0.695986	0.979678	0.171938	0.447336
	133.8	2.8175	14.7094	5.89934	6.54508	0.610172	3.961	1.91979	3.54169	2.65058	3.66065	2.56803	2.92386	1.6159	1.99255	0.684267	0.974978	0.171206	0.445017
	133.9	2.76903	14.711	5.91808	6.5568	0.607791	3.9696	1.91899	3.55341	2.64277	3.66065	2.56803	2.92386	1.61981	2.00195	0.695986	0.992984	0.171938	0.468454
	134	2.72295	14.7047	5.93761	6.5568	0.605472	3.93835	1.92681	3.55182	2.63966	3.67783	2.57194	2.93168	1.612	2.00195	0.692873	0.991397	0.186037	0.463755
	134.1	2.67373	14.6969	5.95714	6.5427	0.602359	3.92895	1.92211	3.55652	2.63807	3.67939	2.56333	2.92386	1.60339	1.99957	0.703005	1.00153	0.178225	0.462168
	134.2	2.62841	14.6961	5.98137	6.52243	0.605472	3.92663	1.91979	3.56983	2.64356	3.68018	2.57273	2.94809	1.60809	2.00665	0.708498	1.01252	0.18445	0.461435
	134.3	2.59093	14.6812	6.00011	6.51535	0.59766	3.91803	1.92681	3.56275	2.63807	3.67237	2.57505	2.95041	1.59717	2.01598	0.714724	1.01795	0.189943	0.459055
	134.4	2.54558	14.6586	6.01806	6.4943	0.574222	3.9024	1.9182	3.55341	2.63105	3.68329	2.56803	2.95121	1.58697	2.01366	0.703799	1.03046	0.179751	0.455149
	134.5	2.48623	14.6414	6.01729	6.47239	0.56641	3.8977	1.90026	3.54712	2.63105	3.6919	2.56492	2.96293	1.58154	2.00738	0.691286	1.02265	0.166506	0.455149
	134.6	2.47375	14.6125	6.05559	6.46305	0.571109	3.8985	1.89556	3.53778	2.62794	3.67939	2.56022	2.96604	1.58154	2.00506	0.681155	1.03357	0.169619	0.44813
	134.7	2.44091	14.6125	6.06102	6.47007	0.545291	3.9024	1.87602	3.5495	2.61854	3.69739	2.55552	2.97232	1.58386	2.00976	0.656924	1.03986	0.161806	0.457529
	134.8	2.41515	14.5953	6.08684	6.45053	0.536747	3.88754	1.87291	3.56665	2.62013	3.69971	2.55009	2.96994	1.58233	2.00896	0.656924	1.04059	0.155581	0.466867
	134.9	2.40185	14.5735	6.10949	6.42789	0.522647	3.87506	1.85961	3.54639	2.60682	3.6966	2.5391	2.95591	1.57916	1.99725	0.656924	1.02033	0.164126	0.448923
	135	2.38231	14.5688	6.13604	6.41459	0.507816	3.87427	1.85649	3.55963	2.60371	3.69812	2.54069	2.95823	1.58075	1.98553	0.656924	1.03046	0.161806	0.455149
	135.1	2.33391	14.5492	6.15795	6.39273	0.500797	3.85632	1.83696	3.5495	2.5998	3.68799	2.52195	2.94419	1.57684	1.97771	0.656924	1.01093	0.161806	0.459848
	135.2	2.29247	14.5344	6.1751	6.37711	0.503116	3.85632	1.81743	3.55341	2.59199	3.68177	2.51957	2.95511	1.57684	1.9746	0.656924	1.01093	0.161806	0.468454
	135.3	2.26281	14.5219	6.1798	6.35288	0.492984	3.84381	1.80571	3.54401	2.56935	3.66376	2.49931	2.94809	1.57062	1.95818	0.637392	0.999209	0.142275	0.448923
	135.4	2.22686	14.4906	6.20244	6.33646	0.496097	3.85553	1.80571	3.5401	2.56776	3.66065	2.51255	2.94571	1.57916	1.95348	0.645205	0.998416	0.161806	0.439524
	135.5	2.21905	14.4485	6.23217	6.33493	0.488285	3.82428	1.8026	3.53858	2.56153	3.64112	2.51805	2.92856	1.57373	1.93865	0.645998	0.981265	0.161806	0.420786
	135.6	2.16826	14.432	6.24541	6.32084	0.476566	3.82116	1.80962	3.5456	2.55604	3.638	2.50944	2.91605	1.56433	1.93865	0.647524	0.978885	0.161806	0.424692
	135.7	2.15655	14.4078	6.27745	6.30521	0.476566	3.81958	1.80571	3.53931	2.55763	3.64112	2.51646	2.91214	1.5542	1.93865	0.642092	0.983584	0.153994	0.408274
	135.8	2.14483	14.3781	6.29699	6.29898	0.471866	3.81958	1.80101	3.55341	2.55604	3.64423	2.49772	2.92698	1.5495	1.95037	0.649111	0.991397	0.142275	0.405954
	135.9	2.1253	14.3617	6.32512	6.29819	0.466403	3.81021	1.79088	3.55182	2.55763	3.64502	2.49461	2.93637	1.5495	1.94646	0.642092	1.01093	0.139162	0.396555
	136	2.08623	14.3523	6.34307	6.2927	0.447635	3.82269	1.77678	3.55652	2.54353	3.64423	2.4774	2.94181	1.52838	1.93865	0.627993	1.00623	0.132876	0.396555
	136.1	2.0628	14.3008	6.36889	6.27243	0.423465	3.80554	1.76433	3.5456	2.53889	3.63099	2.46336	2.93326	1.52765	1.92693	0.635073	1.0008	0.132143	0.37861
	136.2	2.04012	14.2914	6.39776	6.27866	0.413272	3.82898	1.75884	3.54871	2.54353	3.64423	2.45396	2.95121	1.52215	1.93865	0.647524	1.00623	0.132876	0.398142
	136.3	2.01281	14.2914	6.41497	6.27866	0.398441	3.81567	1.74712	3.54712	2.53108	3.63721	2.43913	2.95121	1.51043	1.94646	0.635073	0.999209	0.132143	0.399668
	136.4	1.98858	14.275	6.43682	6.28568	0.386722	3.80865	1.74401	3.5495	2.51856	3.63721	2.4243	2.94651	1.49872	1.94958	0.62958	1.01404	0.137575	0.402048
	136.5	1.98388	14.25	6.46105	6.27555	0.410923	3.80554	1.74944	3.53858	2.524	3.62238	2.44224	2.92856	1.51355	1.94805	0.640505	1.0008	0.150087	0.402841
	136.6	1.94561	14.2281	6.47356	6.27475	0.403141	3.80475	1.73699	3.53931	2.51155	3.62861	2.429	2.92386	1.4917	1.94878	0.637392	1.01013	0.146975	0.403574
	136.7	1.95028	14.2047	6.50322	6.26694	0.396854	3.79614	1.73772	3.52997	2.524	3.61457	2.42973	2.91526	1.51043	1.95898	0.656924	0.999209	0.157107	0.394235
	136.8	1.92919	14.1828	6.50322	6.25602	0.375003	3.79773	1.72368	3.53229	2.50996	3.61298	2.40318	2.91684	1.49011	1.95818	0.640505	1.00391	0.145388	0.404367
	136.9	1.91906	14.1555	6.52904	6.25443	0.367984	3.78442	1.72368	3.51044	2.52168	3.60285	2.40556	2.90354	1.50812	1.94958	0.654604	1.01874	0.154787	0.405954
	137	1.90655	14.1461	6.5587	6.25132	0.371891	3.8024	1.73229	3.52057	2.51466	3.61298	2.40788	2.91684	1.51355	1.95898	0.652224	1.04218	0.153994	0.412973
	137.1	1.89013	14.1164	6.57665	6.24118	0.357791	3.80945	1.7354	3.50733	2.51698	3.61145	2.4149	2.91373	1.51355	1.95977	0.660036	1.02265	0.150087	0.393442
	137.2	1.88	14.0969	6.5923	6.23178	0.340641	3.80475	1.72759	3.49323	2.50685	3.61689	2.41258	2.91135	1.50812	1.95348	0.658511	1.02735	0.146975	0.398142
	137.3	1.85967	14.0797	6.61651	6.22709	0.328128	3.81177	1.72759	3.4784	2.51386	3.60987	2.40708	2.89963	1.50104	1.95037	0.659243	1.02185	0.144594	0.400461
	137.4	1.83312	14.0758	6.64544	6.21305	0.301578	3.82037	1.72759	3.47449	2.50215	3.60596	2.38993	2.90512	1.5003	1.94646	0.654604	1.01404	0.151674	0.404367
	137.5	1.81902	14.0617	6.66729	6.19584	0.303897	3.82348	1.71977	3.46668	2.50605	3.61768	2.40239	2.89103	1.50104	1.92535	0.659243	0.999209	0.149294	0.409067
	137.6	1.79485	14.0531	6.6845	6.20053	0.289859	3.83368	1.70806	3.45886	2.48731	3.62159	2.38993	2.90201	1.4964	1.92852	0.654604	0.988284	0.146975	0.417673
	137.7	1.79247	14.0461	6.70635	6.19352	0.289066	3.82739	1.70806	3.45496	2.47792	3.62238	2.39067	2.89261	1.50262	1.92693	0.659243	0.987491	0.144594	0.428598
	137.8	1.78545	14.025	6.73058	6.18412	0.292179	3.81567	1.71898	3.43543	2.49275	3.61609	2.38835	2.87619	1.52057	1.91363	0.664736	0.986697	0.150087	0.416086
	137.9	1.77062	14.025	6.74309	6.18882	0.28516	3.82037	1.71355	3.44245	2.48811	3.62238	2.38835	2.87619	1.50812	1.91991	0.677248	0.996097	0.159487	0.428598
	138	1.78234	14.0039	6.78447	6.19742	0.304691	3.82196	1.73461	3.44873	2.51075	3.62159	2.40477	2.88248	1.52527	1.92382	0.704592	1.01483	0.165712	0.441904
	138.1	1.78075	13.975	6.8048	6.18491	0.304691	3.80005	1.72759	3.43775	2.50447	3.60987	2.41099	2.87229	1.52527	1.91912	0.703005	1.00312	0.171938	0.434824
	138.2	1.77373	13.9664	6.83605	6.16459	0.312503	3.79773	1.7354	3.44013	2.51466	3.61457	2.42039	2.86606	1.53076	1.92223	0.715517	1.01093	0.186037	0.428598
	138.3	1.75109	13.9445	6.85717	6.13962	0.306278	3.78991	1.72759	3.44013	2.50996	3.60987	2.4196	2.86527	1.52685	1.9168	0.715517	1.00312	0.178225	0.410654
	138.4	1.71905	13.9367	6.86651	6.14194	0.284366	3.78912	1.72447	3.45105	2.49903	3.60675	2.41648	2.86997	1.51745	1.92614	0.704592	1.00782	0.168825	0.412973
	138.5	1.69091	13.9148	6.8626	6.12241	0.268741	3.78052	1.71898	3.43933	2.49275	3.60047	2.39848	2.86368	1.49872	1.9074	0.691286	1.00153	0.161806	0.408274
	138.6	1.67296	13.886	6.88839	6.10599	0.274997	3.76568	1.72759	3.42291	2.49043	3.59504	2.40086	2.85355	1.50183	1.89959	0.692873	0.991397	0.173525	0.417673
	138.7	1.63701	13.8742	6.89776	6.11228	0.253116	3.75396	1.71587	3.4253	2.4795	3.58722	2.39537	2.83872	1.50342	1.89568	0.683474	1.0008	0.157107	0.429392
	138.8	1.6159	13.8586	6.90166	6.10288	0.24921	3.73913	1.7307	3.4112	2.46931	3.57862	2.39616	2.827	1.49402	1.89257	0.695986	1.00782	0.169619	0.412973
	138.9	1.60345	13.8445	6.91967	6.09818	0.247684	3.72583	1.73229	3.39636	2.47248	3.58564	2.40477	2.80979	1.49249	1.88628	0.699892	1.00153	0.173525	0.403574
	139	1.60576	13.8188	6.93761	6.08725	0.246097	3.71881	1.73229	3.39166	2.4756	3.57862	2.4243	2.79807	1.49402	1.88085	0.712405	0.999209	0.169619	0.405954
	139.1	1.60265	13.8109	6.96575	6.10599	0.253116	3.7149	1.74712	3.38855	2.49433	3.59345	2.43443	2.80277	1.51513	1.86675	0.722536	0.998416	0.186037	0.411386
	139.2	1.57372	13.7914	6.97118	6.09275	0.246097	3.69226	1.73461	3.35889	2.49275	3.59192	2.43132	2.78012	1.50573	1.86132	0.727236	0.981265	0.180544	0.410654
	139.3	1.57451	13.7797	6.9962	6.08335	0.25391	3.67193	1.74321	3.3526	2.50685	3.58564	2.43913	2.77543	1.50183	1.86132	0.727236	0.978885	0.181337	0.416086
	139.4	1.5628	13.7649	7.00792	6.07474	0.258609	3.68677	1.75963	3.362	2.50996	3.59113	2.43052	2.77463	1.50653	1.88085	0.735049	0.996097	0.174318	0.425485
	139.5	1.55968	13.7602	7.01262	6.07633	0.257816	3.69616	1.75884	3.36432	2.52638	3.60517	2.44853	2.78324	1.50812	1.89489	0.731936	1.00623	0.181337	0.432505
	139.6	1.52764	13.7328	7.01964	6.05521	0.226566	3.68365	1.74712	3.3573	2.51228	3.59815	2.43754	2.78324	1.50104	1.89098	0.727236	1.01093	0.173525	0.432505
	139.7	1.51281	13.7289	7.03606	6.04117	0.223453	3.68677	1.73931	3.3487	2.52326	3.60285	2.44072	2.77933	1.5003	1.89178	0.735842	0.999209	0.173525	0.432505
	139.8	1.48699	13.6977	7.04308	6.03336	0.210147	3.67663	1.72759	3.33545	2.52168	3.59815	2.43913	2.76841	1.50573	1.88555	0.717837	0.987491	0.173525	0.420786
	139.9	1.4667	13.6797	7.05401	6.02396	0.214847	3.66021	1.72759	3.32916	2.52168	3.60285	2.45396	2.75669	1.50573	1.87926	0.724123	0.99219	0.185244	0.420786
	140	1.46044	13.6656	7.07824	6.01694	0.214847	3.64538	1.7307	3.33075	2.5287	3.60517	2.45866	2.76371	1.51825	1.87615	0.725649	0.999209	0.179751	0.401255
	140.1	1.45031	13.6508	7.07122	6.02085	0.200016	3.63989	1.70574	3.32996	2.50215	3.60517	2.44694	2.75431	1.51513	1.88787	0.708498	1.00623	0.166506	0.412973
	140.2	1.44561	13.6508	7.08526	6.01773	0.202335	3.63287	1.70336	3.33307	2.50685	3.61457	2.45555	2.76841	1.51043	1.88787	0.712405	1.00312	0.166506	0.416086
	140.3	1.44561	13.6344	7.10244	6.02085	0.199985	3.62427	1.70726	3.33856	2.50056	3.61298	2.45396	2.76371	1.51825	1.87615	0.71393	1.00391	0.179751	0.433298
	140.4	1.42608	13.6047	7.10949	6.00132	0.207035	3.61102	1.71276	3.33777	2.49983	3.59974	2.45085	2.75199	1.51513	1.86834	0.717104	1.01093	0.179018	0.437204
	140.5	1.41436	13.5922	7.1173	5.99662	0.203922	3.60083	1.69322	3.32996	2.49433	3.60907	2.44383	2.75901	1.50573	1.86834	0.710818	1.01013	0.173525	0.442636
	140.6	1.41436	13.5609	7.13213	5.97477	0.205448	3.5907	1.69475	3.32135	2.48573	3.58564	2.43754	2.75669	1.49872	1.86834	0.715517	0.991397	0.169619	0.445017
	140.7	1.40343	13.5539	7.15795	5.97947	0.208622	3.60162	1.70104	3.34793	2.49201	3.59583	2.43211	2.77622	1.4956	1.88555	0.720217	1.00391	0.158693	0.456735
	140.8	1.37761	13.5414	7.16338	5.97709	0.185916	3.60083	1.68852	3.35962	2.47322	3.61377	2.42741	2.78244	1.4815	1.898	0.703005	1.01795	0.149294	0.462168
	140.9	1.36202	13.5102	7.17669	5.94584	0.180484	3.57898	1.67839	3.3573	2.47248	3.60517	2.4329	2.76682	1.47296	1.9074	0.685061	1.01563	0.150881	0.464548
	141	1.35808	13.4953	7.19463	5.94352	0.175785	3.57428	1.66741	3.362	2.47792	3.61457	2.42973	2.77622	1.46979	1.9168	0.676455	1.01953	0.144594	0.456735
	141.1	1.33233	13.4664	7.18761	5.931	0.160953	3.56256	1.66197	3.34558	2.47401	3.59815	2.42741	2.76371	1.45263	1.9027	0.671755	0.998416	0.135256	0.452036
	141.2	1.34405	13.4351	7.20714	5.91459	0.182804	3.55316	1.67522	3.33618	2.47871	3.58875	2.43443	2.75901	1.47918	1.898	0.684267	1.00153	0.157107	0.450449
	141.3	1.32451	13.425	7.20403	5.90445	0.156253	3.52429	1.65495	3.33075	2.4803	3.58332	2.41728	2.73246	1.46435	1.90038	0.673342	0.987491	0.138369	0.44813
	141.4	1.32842	13.4164	7.23058	5.9224	0.148441	3.51959	1.65569	3.32605	2.47322	3.58954	2.4149	2.72074	1.45886	1.91521	0.667055	1	0.137575	0.44813
	141.5	1.30968	13.3938	7.23058	5.91227	0.141422	3.49304	1.63542	3.30652	2.47248	3.58802	2.40007	2.71762	1.44012	1.90038	0.646792	0.991397	0.132143	0.433298
	141.6	1.29717	13.386	7.22979	5.92789	0.139835	3.49225	1.63616	3.2995	2.4615	3.59034	2.39616	2.70823	1.44012	1.88787	0.645205	0.991397	0.125857	0.432505
	141.7	1.30187	13.364	7.23293	5.90207	0.138309	3.47271	1.64714	3.29871	2.46076	3.56922	2.39695	2.70121	1.44012	1.88628	0.649111	0.974978	0.127443	0.432505
	141.8	1.28466	13.3266	7.2423	5.89585	0.12421	3.4563	1.64244	3.2901	2.46308	3.55207	2.38365	2.70121	1.4284	1.87615	0.649111	0.964847	0.114931	0.423899
	141.9	1.27373	13.3125	7.22899	5.88962	0.117191	3.45477	1.63616	3.28858	2.4615	3.54895	2.39616	2.68326	1.41668	1.86602	0.645205	0.968753	0.111025	0.422373
	142	1.2542	13.2914	7.21495	5.88022	0.113285	3.44848	1.61431	3.28229	2.46388	3.54657	2.38133	2.68869	1.40887	1.86834	0.640505	0.952334	0.0946065	0.412973
	142.1	1.26122	13.282	7.22353	5.88413	0.115604	3.44537	1.60649	3.27918	2.4662	3.55127	2.39848	2.68869	1.40729	1.88006	0.637392	0.951541	0.0946065	0.415293
	142.2	1.23937	13.2649	7.22356	5.86771	0.100009	3.44537	1.59947	3.26276	2.46778	3.54346	2.37352	2.67856	1.39874	1.86834	0.625674	0.947635	0.0813619	0.405954
	142.3	1.23858	13.2445	7.22588	5.85288	0.0999789	3.43365	1.6057	3.25263	2.46308	3.53174	2.38053	2.65824	1.39636	1.85271	0.620974	0.949222	0.0789815	0.408274
	142.4	1.23156	13.2336	7.23528	5.84586	0.098453	3.43835	1.59166	3.25104	2.46308	3.53956	2.36882	2.65433	1.38934	1.83709	0.615542	0.940616	0.079775	0.402048
	142.5	1.23467	13.2164	7.21886	5.83725	0.0906405	3.43677	1.58696	3.24091	2.45606	3.52314	2.3618	2.64261	1.38232	1.83709	0.59833	0.932803	0.0766622	0.401255
	142.6	1.24169	13.2258	7.23058	5.84586	0.0976596	3.45007	1.58385	3.25574	2.46699	3.54425	2.37272	2.64963	1.39404	1.84411	0.601443	0.937503	0.086794	0.412973
	142.7	1.21981	13.2117	7.24541	5.84818	0.0960727	3.43597	1.56975	3.24323	2.45368	3.53956	2.35942	2.64261	1.38855	1.84411	0.59363	0.931216	0.086794	0.416086
	142.8	1.21825	13.1859	7.22667	5.83646	0.098453	3.42663	1.56822	3.22919	2.44435	3.53486	2.36491	2.64573	1.37292	1.82537	0.599123	0.921084	0.0844747	0.409067
	142.9	1.20812	13.1797	7.19231	5.83103	0.0906405	3.42193	1.56743	3.24091	2.43965	3.52472	2.35868	2.65201	1.36279	1.83007	0.591311	0.914065	0.0813619	0.410654
	143	1.21203	13.1703	7.17278	5.81302	0.102359	3.41491	1.57213	3.23932	2.44825	3.513	2.361	2.64731	1.37451	1.83709	0.595217	0.909366	0.0985128	0.401255
	143.1	1.20263	13.1625	7.15245	5.81461	0.0929599	3.42584	1.56975	3.25263	2.44667	3.51532	2.33989	2.65744	1.36041	1.84881	0.58893	0.917972	0.0789815	0.412973
	143.2	1.1925	13.1469	7.07512	5.81772	0.0898471	3.42975	1.5573	3.26044	2.44044	3.513	2.32743	2.66684	1.35187	1.8496	0.588198	0.932803	0.0618306	0.416086
	143.3	1.1925	13.1391	7.03917	5.80991	0.0906405	3.42193	1.55571	3.25806	2.43965	3.50672	2.33445	2.65744	1.33856	1.84411	0.581911	0.919497	0.0672628	0.401255
	143.4	1.19091	13.1391	7.00011	5.79349	0.0765414	3.42505	1.54631	3.25574	2.43495	3.513	2.32505	2.65433	1.32916	1.83709	0.581911	0.933597	0.0672628	0.401255
	143.5	1.20733	13.1242	6.96886	5.78336	0.0789218	3.41491	1.54869	3.24091	2.42481	3.51142	2.32505	2.65744	1.33154	1.83709	0.574892	0.935916	0.0649434	0.404367
	143.6	1.21044	13.1117	6.9251	5.77085	0.0812411	3.4024	1.55101	3.2284	2.41932	3.49817	2.31803	2.65201	1.31433	1.83709	0.56708	0.925784	0.0625631	0.398935
	143.7	1.22063	13.1	6.89544	5.75602	0.0875278	3.39929	1.56432	3.21668	2.4123	3.49268	2.31022	2.65433	1.31122	1.82537	0.56708	0.906253	0.0618306	0.393442
	143.8	1.22686	13.0805	6.83684	5.75132	0.0812411	3.3977	1.56041	3.21356	2.417	3.48566	2.31803	2.64963	1.31201	1.81756	0.57178	0.896853	0.0719625	0.393442
	143.9	1.22216	13.0727	6.79619	5.76303	0.0742221	3.39459	1.55803	3.219	2.4029	3.49109	2.30632	2.66605	1.31903	1.81286	0.56238	0.901553	0.0625631	0.408274
	144	1.23156	13.0609	6.7423	5.75443	0.0750155	3.38287	1.5573	3.20966	2.40217	3.49347	2.30711	2.66214	1.31122	1.80584	0.56708	0.901553	0.0735494	0.420786
	144.1	1.23388	13.0492	6.69152	5.75602	0.0491977	3.37896	1.53539	3.21277	2.38026	3.49189	2.2891	2.65354	1.2995	1.80584	0.56708	0.904666	0.0594503	0.413767
	144.2	1.24248	13.0313	6.65166	5.7435	0.0398593	3.36804	1.53929	3.21826	2.37715	3.48566	2.29148	2.65201	1.30261	1.80743	0.563174	0.90314	0.0532247	0.401255
	144.3	1.24328	13.0172	6.60558	5.73648	0.0351596	3.36334	1.51665	3.20886	2.37324	3.47394	2.27897	2.64261	1.28778	1.79803	0.555361	0.882022	0.0360128	0.401255
	144.4	1.22997	13.007	6.5634	5.7388	0.020328	3.37976	1.4901	3.21588	2.35761	3.48798	2.25083	2.65122	1.27295	1.82458	0.543642	0.893741	0.0258809	0.40986
	144.5	1.22845	12.9851	6.55559	5.72397	0.0273471	3.37036	1.49712	3.20416	2.38264	3.47626	2.26103	2.65665	1.27997	1.81286	0.563967	0.889041	0.0446187	0.403574
	144.6	1.22686	12.9641	6.51653	5.71695	0.0125155	3.36334	1.48229	3.20966	2.37715	3.46222	2.25163	2.66684	1.26513	1.80584	0.544436	0.885135	0.0250875	0.413767
	144.7	1.24169	12.9594	6.48369	5.70365	0.0179477	3.35473	1.48931	3.20026	2.37165	3.46064	2.23521	2.66526	1.26355	1.81054	0.554568	0.897647	0.0211812	0.420786
	144.8	1.2542	12.943	6.46416	5.69663	0.0125155	3.36413	1.49242	3.20185	2.37794	3.47004	2.23289	2.66684	1.26513	1.80584	0.550661	0.882815	0.0250875	0.41218
	144.9	1.26592	12.925	6.41497	5.69352	0.00312	3.36804	1.48229	3.20026	2.36854	3.46924	2.2274	2.66214	1.26745	1.79803	0.528017	0.882022	0.00867	0.41688
	145	1.26201	12.9203	6.39855	5.70755	0.000797	3.37817	1.4807	3.20185	2.37403	3.47394	2.22819	2.66916	1.26434	1.79803	0.528811	0.882022	-0.00537	0.425485
	145.1	1.29015	12.9141	6.39855	5.70212	0.0156283	3.36804	1.50182	3.19403	2.37794	3.47004	2.23289	2.66373	1.27997	1.7832	0.528017	0.87189	0.00635	0.434091
	145.2	1.29247	12.8836	6.35949	5.70285	0.0156283	3.37506	1.48772	3.19947	2.37165	3.47156	2.23521	2.68399	1.28308	1.79021	0.523318	0.892154	0.00397	0.451242
	145.3	1.30498	12.8664	6.33995	5.69352	0.0226474	3.36645	1.4901	3.19013	2.37324	3.46924	2.23521	2.68168	1.2995	1.7785	0.524111	0.870303	-0.00146	0.435617
	145.4	1.3214	12.8531	6.30559	5.69663	0.0172153	3.37585	1.49089	3.18543	2.36311	3.46222	2.22197	2.67777	1.28937	1.7785	0.532717	0.870303	-0.00616	0.452829
	145.5	1.33623	12.8305	6.25322	5.68882	0.00623	3.36957	1.476	3.17761	2.36384	3.44501	2.21568	2.66996	1.2948	1.7738	0.523318	0.858584	-0.022581	0.447336
	145.6	1.35576	12.8235	6.24309	5.67319	0.0125155	3.36102	1.48229	3.18933	2.36622	3.44269	2.20866	2.67154	1.29168	1.75896	0.520998	0.862491	-0.0178813	0.440317
	145.7	1.36828	12.8156	6.20403	5.65445	0.0156283	3.37115	1.4854	3.18231	2.36152	3.43018	2.21336	2.66916	1.28937	1.74725	0.524905	0.862491	-0.0280131	0.440317
	145.8	1.37841	12.7867	6.16338	5.64505	-0.0039	3.36804	1.46587	3.19245	2.34199	3.42548	2.19224	2.66214	1.27057	1.75195	0.518618	0.86719	-0.0272807	0.437204
	145.9	1.40264	12.7719	6.14385	5.63022	0.0125155	3.36175	1.4807	3.18543	2.34669	3.41065	2.20085	2.67386	1.27997	1.73785	0.516299	0.857791	-0.0249003	0.439524
	146	1.42687	12.7437	6.11495	5.60678	0.0187411	3.3446	1.4854	3.18073	2.3451	3.39893	2.19303	2.66526	1.28076	1.7207	0.520998	0.853885	-0.0100688	0.423899
	146.1	1.42449	12.7375	6.09307	5.62241	0.0156283	3.35553	1.47679	3.19013	2.33729	3.41535	2.19224	2.67856	1.27838	1.72771	0.511599	0.875003	-0.0311869	0.432505
	146.2	1.44796	12.7289	6.0634	5.60367	0.00782	3.34381	1.48699	3.19873	2.33497	3.41065	2.18681	2.68168	1.27295	1.72771	0.516299	0.878909	-0.0280131	0.441904
	146.3	1.45263	12.718	6.01494	5.6146	-0.0039	3.34381	1.47289	3.19947	2.32246	3.42237	2.17973	2.67386	1.26825	1.73473	0.516299	0.872622	-0.0421122	0.451242
	146.4	1.46514	12.6969	5.95873	5.60599	-0.0039	3.33679	1.46666	3.19013	2.31544	3.42157	2.17039	2.68168	1.26825	1.73553	0.513186	0.866397	-0.0483378	0.440317
	146.5	1.48467	12.675	5.92199	5.60367	0.000797	3.3352	1.48229	3.18854	2.32246	3.40674	2.1743	2.66684	1.27295	1.72851	0.511599	0.863284	-0.0327128	0.44343
	146.6	1.51281	12.6656	5.89776	5.60599	0.0047	3.35162	1.49242	3.18543	2.33418	3.41535	2.18443	2.68869	1.2948	1.74725	0.532717	0.886722	-0.022581	0.452829
	146.7	1.53075	12.636	5.8712	5.60367	0.00623	3.35632	1.4807	3.18231	2.32557	3.41065	2.17741	2.68637	1.29089	1.74255	0.523318	0.882022	-0.0178813	0.452036
	146.8	1.52843	12.6313	5.82042	5.60056	-0.010922	3.34851	1.47527	3.18543	2.31233	3.39893	2.179	2.69028	1.27765	1.74023	0.516299	0.882022	-0.0209941	0.461435
	146.9	1.55187	12.6266	5.76653	5.59348	0.0047	3.35394	1.47289	3.17761	2.31776	3.39423	2.17662	2.68399	1.29638	1.74725	0.516299	0.877322	-0.0256938	0.473886
	147	1.562	12.6125	5.72899	5.58725	-0.00158	3.35632	1.46587	3.18073	2.31776	3.39191	2.17741	2.69419	1.29791	1.74725	0.516299	0.870303	-0.0272807	0.467661
	147.1	1.57842	12.6164	5.68139	5.59586	-0.00232	3.35473	1.46587	3.19013	2.31544	3.39893	2.1782	2.70511	1.29638	1.75896	0.529604	0.875003	-0.0280131	0.476267
	147.2	1.58312	12.6039	5.62902	5.60288	-0.0164151	3.35321	1.46276	3.19873	2.31465	3.40284	2.1649	2.70511	1.28467	1.75585	0.523318	0.871097	-0.0303935	0.491892
	147.3	1.60888	12.5969	5.60479	5.59586	-0.0281339	3.36023	1.45806	3.20105	2.31074	3.39893	2.1696	2.70591	1.29791	1.76208	0.523318	0.874209	-0.0296	0.483286
	147.4	1.61828	12.5758	5.55169	5.59116	-0.042172	3.35083	1.44634	3.19245	2.31074	3.40363	2.16099	2.70511	1.28778	1.76678	0.50458	0.870303	-0.0413188	0.483286
	147.5	1.65185	12.5695	5.53917	5.60288	-0.0351529	3.36023	1.45336	3.20575	2.32557	3.42707	2.1743	2.70511	1.29248	1.77148	0.520998	0.893741	-0.0413188	0.478586
	147.6	1.67138	12.5562	5.50713	5.61069	-0.0312467	3.36566	1.45806	3.20728	2.34199	3.42939	2.17662	2.70823	1.30182	1.7738	0.523318	0.896853	-0.022581	0.491098
	147.7	1.68078	12.5688	5.46575	5.60599	-0.0312467	3.36334	1.43852	3.20886	2.32405	3.42548	2.16258	2.71293	1.28937	1.78631	0.508486	0.893741	-0.0358256	0.498117
	147.8	1.70031	12.5656	5.46886	5.60367	-0.0351529	3.37585	1.43932	3.20966	2.32246	3.44269	2.1696	2.72544	1.28778	1.79412	0.520998	0.904666	-0.0342997	0.523142
	147.9	1.72686	12.5633	5.44622	5.60129	-0.0187345	3.37817	1.45806	3.219	2.32948	3.44031	2.1743	2.73478	1.3042	1.80114	0.528017	0.921084	-0.0131816	0.53718
	148	1.73156	12.5508	5.37902	5.58414	-0.0351529	3.36804	1.44634	3.21826	2.30763	3.43488	2.1649	2.71762	1.30261	1.7832	0.511599	0.906253	-0.022581	0.527048
	148.1	1.75341	12.525	5.36651	5.58414	-0.0195279	3.36645	1.44164	3.21198	2.30995	3.41535	2.1649	2.71293	1.30652	1.7785	0.516299	0.906253	-0.0178813	0.507517
	148.2	1.76592	12.5266	5.32982	5.56852	-0.0234342	3.35632	1.44792	3.20966	2.30763	3.41065	2.14775	2.71762	1.29718	1.7785	0.524111	0.908572	-0.00848	0.514536
	148.3	1.78545	12.5289	5.30321	5.56614	-0.0312467	3.36725	1.43694	3.2284	2.30995	3.41297	2.14067	2.73478	1.30182	1.78551	0.528017	0.920291	-0.0108622	0.512949
	148.4	1.80968	12.5219	5.2509	5.55289	-0.0273404	3.36645	1.43932	3.2284	2.30683	3.40363	2.13914	2.73246	1.30029	1.77929	0.524111	0.909366	-0.0178813	0.51063
	148.5	1.83233	12.507	5.22667	5.53257	-0.0203214	3.35321	1.44243	3.21668	2.29902	3.39582	2.13835	2.72934	1.30261	1.76366	0.520998	0.89844	-0.0147685	0.492685
	148.6	1.84875	12.5102	5.19933	5.52396	-0.0257535	3.35394	1.44322	3.23151	2.2928	3.40906	2.13133	2.73246	1.29248	1.77691	0.513186	0.901553	-0.0202006	0.498117
	148.7	1.8659	12.5055	5.14855	5.5185	-0.0195279	3.3446	1.44164	3.20966	2.28572	3.39972	2.14537	2.72074	1.2995	1.77929	0.518618	0.889834	-0.00775	0.486399
	148.8	1.8753	12.4953	5.07744	5.51615	-0.0328336	3.34692	1.44634	3.2237	2.26698	3.41065	2.11882	2.72464	1.2901	1.79021	0.49988	0.893741	-0.022581	0.491098
	148.9	1.89953	12.4906	5.03917	5.51072	-0.0187345	3.33679	1.44164	3.22608	2.26856	3.40363	2.12583	2.72074	1.29248	1.80273	0.50928	0.901553	-0.0249003	0.495798
	149	1.9378	12.4711	4.99309	5.51535	-0.0187345	3.33209	1.45574	3.21588	2.27168	3.40284	2.12822	2.71293	1.3042	1.80505	0.513186	0.896853	-0.0131816	0.491098
	149.1	1.94561	12.4625	4.93291	5.50913	-0.0328336	3.32037	1.43694	3.19556	2.25215	3.39734	2.12583	2.71134	1.27527	1.80425	0.487368	0.885135	-0.0272807	0.486399
	149.2	1.96044	12.4532	4.92278	5.50602	-0.0304532	3.32428	1.44243	3.20655	2.25215	3.39582	2.11412	2.70591	1.27997	1.80743	0.489748	0.891421	-0.0249003	0.487985
	149.3	1.99798	12.4469	4.91027	5.49662	-0.0148282	3.31726	1.45574	3.19715	2.25215	3.3841	2.12822	2.69809	1.28937	1.81445	0.513186	0.885135	-0.00146	0.471567
	149.4	2.01903	12.4367	4.8673	5.4982	-0.0203214	3.31958	1.45647	3.20886	2.25215	3.39112	2.12895	2.70981	1.2901	1.82146	0.49518	0.901553	6.31e-05	0.478586
	149.5	2.04015	12.4469	4.83605	5.50602	-0.0187345	3.32898	1.45885	3.21668	2.25996	3.39423	2.13133	2.71604	1.28778	1.82928	0.50928	0.906253	0.00165	0.476267
	149.6	2.05889	12.4398	4.81029	5.50834	-0.0234342	3.30316	1.44792	3.21979	2.25685	3.39893	2.11882	2.71604	1.28467	1.81286	0.510073	0.899966	-0.00848	0.462168
	149.7	2.06981	12.4351	4.76806	5.50443	-0.0320401	3.31726	1.44475	3.2284	2.24354	3.39893	2.11412	2.72074	1.28308	1.82067	0.503786	0.909366	-0.00305	0.476267
	149.8	2.09093	12.4219	4.75481	5.4982	-0.0187345	3.30475	1.45104	3.21826	2.25215	3.39112	2.1118	2.71451	1.27606	1.81445	0.511599	0.910953	-0.00537	0.468454
	149.9	2.10106	12.4125	4.72118	5.48178	-0.0250211	3.31256	1.44475	3.22681	2.24354	3.38721	2.1024	2.72306	1.26825	1.81286	0.50458	0.908572	-0.00775	0.466867
	150	2.10735	12.4078	4.67748	5.47397	-0.0452847	3.30475	1.42449	3.22919	2.24513	3.39893	2.09227	2.72544	1.26825	1.82226	0.50458	0.906253	-0.0249003	0.471567
	150.1	2.1245	12.3946	4.64855	5.45523	-0.0359464	3.28991	1.43382	3.22528	2.24903	3.3927	2.111	2.72934	1.26825	1.82616	0.508486	0.901553	-0.0209941	0.463755
	150.2	2.14953	12.3687	4.65325	5.45444	-0.0304532	3.29693	1.43932	3.20886	2.25526	3.38642	2.1071	2.70823	1.29248	1.82458	0.50928	0.893741	-0.00616	0.452036
	150.3	2.1831	12.3539	4.63134	5.44584	-0.0203214	3.28521	1.43852	3.19947	2.25215	3.38331	2.11882	2.70041	1.2948	1.82458	0.52643	0.889041	-0.00775	0.447336
	150.4	2.19091	12.3422	4.59465	5.44272	-0.0187345	3.26098	1.42992	3.19013	2.24354	3.37159	2.12193	2.68168	1.28778	1.81756	0.520998	0.875003	-0.00537	0.428598
	150.5	2.21282	12.3274	4.5587	5.4404	-0.0156217	3.25165	1.43151	3.19873	2.23811	3.3794	2.12352	2.69107	1.28778	1.81054	0.524111	0.870303	-0.00146	0.437998
	150.6	2.24169	12.3062	4.53606	5.41849	-0.0187345	3.23755	1.43151	3.18933	2.25215	3.36457	2.12352	2.68168	1.29248	1.81054	0.532717	0.870303	-0.00305	0.432505
	150.7	2.25106	12.3031	4.51494	5.42319	-0.0359464	3.25396	1.42912	3.19947	2.23963	3.37861	2.10942	2.68558	1.28698	1.81676	0.523318	0.86951	-0.00616	0.427805
	150.8	2.26122	12.2914	4.46416	5.40366	-0.0429654	3.23755	1.41979	3.17761	2.2256	3.36298	2.1118	2.67698	1.26825	1.79803	0.524111	0.855472	-0.0178813	0.412973
	150.9	2.29015	12.2914	4.4392	5.39505	-0.033566	3.23834	1.42681	3.18543	2.2209	3.36768	2.10398	2.67698	1.26513	1.80425	0.528811	0.853885	-0.0249003	0.404367
	151	2.30889	12.2719	4.40557	5.37711	-0.0328336	3.24225	1.42681	3.18231	2.2209	3.36457	2.0977	2.67856	1.26043	1.81524	0.528017	0.855472	-0.0272807	0.398142
	151.1	2.33623	12.2649	4.38762	5.36069	-0.026547	3.22741	1.43071	3.17291	2.22792	3.35987	2.09928	2.67856	1.25573	1.81756	0.53113	0.846072	-0.0249003	0.381723
	151.2	2.35265	12.2563	4.35167	5.37711	-0.0312467	3.23443	1.42369	3.19403	2.22248	3.36689	2.08134	2.68869	1.2456	1.82146	0.524905	0.850772	-0.0241069	0.393442
	151.3	2.3706	12.2281	4.32042	5.36771	-0.0281339	3.23132	1.42211	3.18933	2.23261	3.36457	2.07505	2.69339	1.2409	1.82458	0.516299	0.850772	-0.0272807	0.390329
	151.4	2.38701	12.218	4.29619	5.35288	-0.0398526	3.23443	1.42681	3.18152	2.22322	3.37159	2.07194	2.68558	1.2362	1.82226	0.515505	0.847659	-0.0303935	0.38563
	151.5	2.39483	12.2039	4.26964	5.34818	-0.033566	3.22192	1.42681	3.16822	2.21076	3.35206	2.06803	2.68558	1.237	1.81988	0.50458	0.853091	-0.0397319	0.369211
	151.6	2.39953	12.1945	4.22667	5.34897	-0.0398526	3.21411	1.41979	3.15888	2.20448	3.36298	2.05632	2.68168	1.22217	1.80193	0.50928	0.863284	-0.0374125	0.373117
	151.7	2.43389	12.1797	4.19698	5.33884	-0.0375028	3.2157	1.42211	3.15418	2.19435	3.35285	2.0532	2.67386	1.22918	1.79101	0.508486	0.855472	-0.053831	0.366892
	151.8	2.45733	12.1656	4.18212	5.32163	-0.0328336	3.2157	1.42681	3.15106	2.20057	3.34034	2.05552	2.66214	1.21979	1.78631	0.515505	0.862491	-0.0421122	0.362192
	151.9	2.47375	12.1461	4.14544	5.31693	-0.0460782	3.2149	1.40416	3.15338	2.19355	3.32862	2.03758	2.65744	1.21905	1.78631	0.501467	0.862491	-0.0670756	0.350473
	152	2.49169	12.1242	4.11419	5.30991	-0.057797	3.19067	1.39867	3.13935	2.18653	3.32392	2.03208	2.63089	1.22918	1.78631	0.50458	0.862491	-0.053831	0.353586
	152.1	2.54015	12.1234	4.10479	5.29898	-0.0476651	3.18835	1.40026	3.15027	2.19667	3.3255	2.04539	2.6442	1.23388	1.7832	0.513186	0.871097	-0.0491313	0.366892
	152.2	2.55028	12.1039	4.06652	5.28959	-0.0546842	3.18756	1.40569	3.14557	2.20918	3.31611	2.04692	2.6301	1.23932	1.79021	0.52643	0.86481	-0.0413188	0.34968
	152.3	2.55028	12.0953	4.04699	5.27085	-0.0515714	3.17584	1.39556	3.13153	2.21778	3.30597	2.0532	2.62308	1.24872	1.77068	0.524111	0.850772	-0.0374125	0.342661
	152.4	2.55968	12.0774	4.03606	5.26773	-0.0382657	3.16723	1.40026	3.13855	2.22792	3.30127	2.06022	2.61838	1.25342	1.77068	0.532717	0.850772	-0.0327128	0.330942
	152.5	2.57451	12.0531	4.00713	5.25834	-0.0281339	3.1571	1.40727	3.12213	2.21308	3.30439	2.0532	2.62308	1.26355	1.7738	0.520205	0.83594	-0.0303935	0.32313
	152.6	2.58233	12.0539	3.97667	5.26383	-0.0499845	3.16412	1.39556	3.13465	2.20918	3.30518	2.0438	2.62387	1.24872	1.77459	0.49988	0.842959	-0.0491313	0.330942
	152.7	2.58782	12.0453	3.95092	5.27475	-0.0343595	3.16412	1.39714	3.14014	2.21778	3.31849	2.04539	2.6395	1.2456	1.77538	0.510073	0.842959	-0.0358256	0.327829
	152.8	2.58855	12.0188	3.91729	5.26773	-0.0476651	3.16101	1.39006	3.13074	2.19355	3.31299	2.04069	2.61527	1.23309	1.76366	0.499087	0.831241	-0.0468119	0.31611
	152.9	2.57842	12.0172	3.89385	5.26615	-0.0624967	3.16723	1.37602	3.12213	2.18415	3.32392	2.03129	2.61527	1.21667	1.77068	0.496767	0.83594	-0.053831	0.330942
	153	2.57921	11.9906	3.86889	5.25913	-0.0742154	3.16021	1.37291	3.12683	2.167	3.3122	2.02195	2.60355	1.20263	1.75426	0.494448	0.83826	-0.0639628	0.326242
	153.1	2.59405	11.9859	3.83995	5.25443	-0.0695157	3.16882	1.35649	3.12683	2.15528	3.31379	2.01414	2.60355	1.19323	1.75036	0.492068	0.834353	-0.0803813	0.337961
	153.2	2.60186	11.9711	3.80401	5.2349	-0.0789151	3.15472	1.36431	3.11902	2.14277	3.30439	2.00944	2.59415	1.19793	1.74725	0.496767	0.839053	-0.0834941	0.319223
	153.3	2.61748	11.9594	3.78136	5.21305	-0.0742154	3.14538	1.37523	3.12213	2.14118	3.28956	2.00785	2.59183	1.19793	1.75036	0.496767	0.831241	-0.0811747	0.319223
	153.4	2.61358	11.9516	3.7423	5.20914	-0.0773282	3.14148	1.36119	3.14014	2.14356	3.30286	1.9907	2.60514	1.19012	1.75195	0.492068	0.839847	-0.085081	0.330942
	153.5	2.6347	11.925	3.71184	5.181	-0.0742154	3.12036	1.36821	3.13385	2.15217	3.28486	1.99772	2.59574	1.19482	1.72771	0.489748	0.823428	-0.0787944	0.311411
	153.6	2.64873	11.9125	3.70635	5.181	-0.0656095	3.09381	1.37291	3.13153	2.1576	3.28956	2.00242	2.59885	1.19323	1.716	0.488955	0.811709	-0.0733622	0.31611
	153.7	2.67138	11.9008	3.66808	5.16147	-0.0640836	3.09381	1.37132	3.12604	2.1576	3.27704	1.99302	2.59183	1.19793	1.716	0.485049	0.80231	-0.06085	0.306711
	153.8	2.67608	11.8883	3.65014	5.14505	-0.0530972	3.08911	1.36821	3.13385	2.15217	3.27472	1.9915	2.59574	1.20654	1.7199	0.477236	0.796878	-0.0670756	0.31611
	153.9	2.67608	11.886	3.61651	5.13492	-0.0593839	3.08679	1.35649	3.13153	2.1576	3.27314	1.98521	2.59574	1.19012	1.7113	0.470217	0.803897	-0.0616435	0.31843
	154	2.69246	11.8656	3.59386	5.13102	-0.0507779	3.07428	1.36821	3.11591	2.1576	3.26691	1.98521	2.59262	1.19403	1.71758	0.479555	0.800784	-0.069456	0.320017
	154.1	2.71044	11.8453	3.58526	5.12552	-0.0515714	3.06256	1.37132	3.11432	2.15528	3.27002	1.98289	2.57932	1.20184	1.70348	0.489748	0.803897	-0.0639628	0.32313
	154.2	2.71514	11.8235	3.5634	5.12241	-0.0499845	3.05084	1.36901	3.0987	2.15058	3.25831	1.99772	2.56058	1.19323	1.69646	0.485049	0.792178	-0.0655497	0.32313
	154.3	2.73858	11.8227	3.54931	5.11618	-0.0429654	3.05163	1.36662	3.10419	2.1529	3.2591	2.00474	2.58091	1.19323	1.69024	0.496767	0.800784	-0.053831	0.320017
	154.4	2.73156	11.8109	3.50951	5.11771	-0.0656095	3.04773	1.34947	3.112	2.14045	3.25361	1.98991	2.5723	1.17999	1.70348	0.488955	0.799197	-0.0717753	0.326242
	154.5	2.72997	11.7961	3.47356	5.11069	-0.0671964	3.05005	1.33776	3.1073	2.14277	3.263	1.9907	2.55588	1.19323	1.69646	0.485049	0.803897	-0.0756816	0.335642
	154.6	2.73156	11.7984	3.46416	5.12711	-0.057797	3.05163	1.34868	3.11902	2.14747	3.27393	1.99302	2.5723	1.19793	1.71288	0.501467	0.808597	-0.0616435	0.346567
	154.7	2.72997	11.7883	3.44152	5.1146	-0.0640836	3.04693	1.32915	3.11591	2.14979	3.26691	1.97819	2.5723	1.19012	1.71209	0.499087	0.803897	-0.0733622	0.34968
	154.8	2.73937	11.7711	3.42119	5.1052	-0.073422	3.03052	1.32054	3.10962	2.14588	3.26453	1.97898	2.56449	1.19793	1.69567	0.492861	0.794497	-0.0678691	0.337961
	154.9	2.72375	11.7406	3.40795	5.09427	-0.0773282	3.0188	1.31511	3.1026	2.13575	3.25361	1.97819	2.55588	1.18622	1.68707	0.482729	0.783572	-0.0678691	0.322336
	155	2.72686	11.7359	3.39385	5.08414	-0.0789151	3.01959	1.32054	3.112	2.14747	3.25831	1.98289	2.55277	1.19793	1.68945	0.488955	0.799991	-0.0569438	0.331735
	155.1	2.7456	11.7258	3.38292	5.08725	-0.0624967	3.01648	1.32915	3.1073	2.16462	3.263	1.98912	2.54575	1.20184	1.68475	0.484255	0.799991	-0.0569438	0.330942
	155.2	2.72997	11.7047	3.3626	5.08414	-0.0711026	3.02661	1.32524	3.11041	2.1584	3.26142	1.9813	2.54807	1.19793	1.68005	0.480349	0.792972	-0.0460185	0.319223
	155.3	2.71673	11.6992	3.34935	5.07944	-0.064816	3.0282	1.32213	3.1081	2.15217	3.263	1.96806	2.54575	1.18701	1.67773	0.470217	0.80469	-0.0522441	0.323923
	155.4	2.71435	11.6851	3.33214	5.08335	-0.0585904	3.03131	1.32445	3.11981	2.14979	3.263	1.98521	2.54105	1.18072	1.68163	0.469424	0.811709	-0.045225	0.330942
	155.5	2.70031	11.675	3.31182	5.06772	-0.0593839	3.03131	1.30882	3.12213	2.14277	3.27002	1.98289	2.53324	1.1745	1.68163	0.477236	0.811709	-0.0374125	0.342661
	155.6	2.6878	11.6789	3.29857	5.07633	-0.0726285	3.03521	1.29558	3.13855	2.13105	3.27393	1.97819	2.53324	1.16827	1.69567	0.465517	0.818728	-0.0491313	0.342661
	155.7	2.67998	11.6648	3.29149	5.06223	-0.0718961	3.0235	1.2932	3.11902	2.13496	3.26062	1.9821	2.53324	1.17761	1.68395	0.469424	0.80701	-0.0421122	0.337961
	155.8	2.66826	11.6633	3.25011	5.05991	-0.0695157	3.0235	1.28307	3.12683	2.12324	3.25831	1.97349	2.54105	1.16357	1.68475	0.457705	0.812503	-0.0639628	0.338755
	155.9	2.67919	11.6508	3.2509	5.04978	-0.0624967	3.00866	1.28148	3.11511	2.12635	3.24817	1.9907	2.53324	1.18152	1.67852	0.470217	0.808597	-0.0491313	0.335642
	156	2.68389	11.636	3.26024	5.03568	-0.0640836	2.98755	1.28148	3.11981	2.13105	3.25049	2.00474	2.52152	1.19323	1.66912	0.475649	0.792178	-0.0468119	0.31611
	156.1	2.67687	11.6383	3.24779	5.04508	-0.064816	3.00396	1.27605	3.15027	2.12873	3.25361	2.00553	2.53794	1.17608	1.68084	0.474917	0.80701	-0.0514506	0.337961
	156.2	2.6878	11.6438	3.24071	5.04508	-0.0624967	2.99695	1.27678	3.15106	2.13026	3.263	2.00944	2.55588	1.18854	1.67693	0.484255	0.824222	-0.053831	0.34736
	156.3	2.67919	11.6383	3.23137	5.03098	-0.0711026	2.98285	1.27916	3.14557	2.11463	3.26532	2.00242	2.55277	1.1831	1.66753	0.46863	0.826541	-0.06085	0.34968
	156.4	2.70031	11.6148	3.23217	5.02555	-0.0609097	2.97351	1.28307	3.12995	2.12013	3.25129	2.00944	2.54105	1.18701	1.66521	0.481936	0.812503	-0.0405253	0.334055
	156.5	2.6925	11.6164	3.22277	5.03568	-0.0554776	2.98443	1.27367	3.13855	2.10371	3.26221	2.01414	2.53324	1.18542	1.66991	0.474123	0.823428	-0.0405253	0.350473
	156.6	2.69793	11.5969	3.22588	5.02243	-0.0624967	2.98132	1.27446	3.12842	2.10371	3.26221	2.01957	2.51841	1.18622	1.67382	0.484255	0.811709	-0.0272807	0.35206
	156.7	2.68859	11.5922	3.22588	5.01145	-0.0476651	2.97583	1.28618	3.12525	2.09199	3.25361	2.03367	2.51371	1.19793	1.66442	0.485049	0.80701	-0.0296	0.345774
	156.8	2.68078	11.5922	3.22356	5.01383	-0.0609097	2.98913	1.28307	3.12683	2.08418	3.25519	2.01805	2.51682	1.18701	1.66051	0.485842	0.811709	-0.0358256	0.342661
	156.9	2.6925	11.5758	3.21886	5.00913	-0.0593839	2.98755	1.28307	3.13153	2.09199	3.25049	2.02427	2.52152	1.1784	1.6621	0.481936	0.811709	-0.0256938	0.350473
	157	2.69951	11.5625	3.22356	5.00992	-0.0742154	2.98913	1.2932	3.12372	2.08888	3.25049	2.03367	2.49887	1.18701	1.65429	0.500674	0.801578	-0.022581	0.34736
	157.1	2.6831	11.5562	3.22588	5.00913	-0.0820279	2.98523	1.27837	3.12213	2.0912	3.25049	2.02818	2.5098	1.18933	1.6527	0.499087	0.811709	-0.0421122	0.355173
	157.2	2.67919	11.5531	3.24309	5.00834	-0.0664029	2.99457	1.28148	3.13385	2.09199	3.25049	2.03208	2.52543	1.19323	1.66912	0.50458	0.810916	-0.0249003	0.369211
	157.3	2.66906	11.5445	3.24541	4.9943	-0.0624967	2.98053	1.27916	3.11981	2.0951	3.25049	2.03367	2.51371	1.19012	1.6574	0.496767	0.795291	-0.022581	0.357492
	157.4	2.68078	11.5344	3.24779	5.00522	-0.064816	2.99695	1.28618	3.13855	2.1045	3.25361	2.05009	2.52543	1.1831	1.6574	0.501467	0.803897	-0.0249003	0.381723
	157.5	2.6878	11.5172	3.24071	4.99192	-0.0601773	2.99927	1.28148	3.13385	2.11152	3.25049	2.05082	2.51212	1.19012	1.64959	0.488955	0.792178	-0.0178813	0.377024
	157.6	2.69481	11.5031	3.23528	4.98258	-0.057797	2.98364	1.28307	3.11511	2.11543	3.25831	2.0485	2.5145	1.19403	1.6574	0.481142	0.811709	-0.0131816	0.377817
	157.7	2.69561	11.4906	3.22899	4.97007	-0.0445523	2.98993	1.28148	3.112	2.10993	3.24659	2.0485	2.51841	1.18854	1.64568	0.472536	0.799991	-0.00775	0.379404
	157.8	2.69561	11.4758	3.23137	4.96305	-0.0468717	2.98443	1.27135	3.09949	2.11152	3.24347	2.0485	2.50199	1.18622	1.64568	0.469424	0.799991	0.00165	0.381723
	157.9	2.69561	11.4781	3.23217	4.96695	-0.0452847	2.98443	1.26665	3.10419	2.10139	3.26221	2.0485	2.50901	1.1878	1.65429	0.457705	0.816409	-0.00146	0.388742
	158	2.68859	11.4633	3.23369	4.96457	-0.0382657	2.97662	1.27135	3.0979	2.11622	3.24579	2.0485	2.50199	1.19012	1.65661	0.458498	0.80701	-0.00537	0.381723
	158.1	2.6878	11.4633	3.23058	4.95914	-0.0328336	2.99615	1.27678	3.09247	2.12165	3.25208	2.0485	2.52311	1.19714	1.66601	0.464724	0.811709	0.00397	0.390329
	158.2	2.6831	11.4563	3.22588	4.94663	-0.0382657	2.99225	1.26665	3.10028	2.0998	3.25361	2.04069	2.52543	1.18152	1.66051	0.457705	0.819522	-0.0100688	0.393442
	158.3	2.67687	11.4516	3.23137	4.93412	-0.0351529	2.99225	1.26433	3.09479	2.10139	3.25361	2.03678	2.51212	1.1878	1.66051	0.453799	0.814822	-0.000669	0.377024
	158.4	2.6925	11.4438	3.24309	4.93259	-0.0382657	2.98913	1.27367	3.09949	2.10682	3.24738	2.0485	2.51841	1.19012	1.6668	0.457705	0.816409	0.0133687	0.381723
	158.5	2.69793	11.4367	3.24071	4.91849	-0.0328336	2.97662	1.27837	3.09247	2.11854	3.24738	2.0485	2.51841	1.20025	1.66912	0.464724	0.799991	0.0156881	0.381723
	158.6	2.70812	11.4391	3.2509	4.90836	-0.0304532	2.9649	1.28618	3.09949	2.1045	3.24268	2.0485	2.51761	1.19793	1.6527	0.458498	0.796878	0.0211812	0.362192
	158.7	2.71203	11.4485	3.23998	4.90677	-0.0382657	2.97973	1.27446	3.1034	2.10841	3.2544	2.05009	2.52073	1.1878	1.6574	0.454592	0.803897	0.0110494	0.38563
	158.8	2.71905	11.4312	3.25243	4.90366	-0.0390592	2.97192	1.27837	3.09009	2.09431	3.24109	2.05082	2.50901	1.19403	1.64489	0.448305	0.799197	0.0203878	0.38563
	158.9	2.72216	11.4078	3.247	4.88883	-0.0429654	2.95788	1.27135	3.07605	2.09669	3.24347	2.04069	2.49418	1.18542	1.63787	0.442873	0.792178	-0.00616	0.373911
	159	2.71905	11.4024	3.22899	4.89194	-0.0328336	2.95007	1.26897	3.07294	2.08418	3.24738	2.02427	2.48716	1.18542	1.63085	0.433474	0.796878	-0.0108622	0.37861
	159.1	2.71514	11.3961	3.22356	4.88883	-0.0382657	2.94537	1.27135	3.06122	2.08729	3.24579	2.02195	2.49418	1.17138	1.63085	0.426455	0.784366	-0.0147685	0.373911
	159.2	2.71514	11.3977	3.21886	4.89585	-0.0351529	2.9649	1.27135	3.07215	2.08497	3.26691	2.02897	2.49418	1.17529	1.64959	0.424136	0.803897	-0.0249003	0.373911
	159.3	2.71984	11.3899	3.21184	4.89115	-0.0382657	2.98132	1.26195	3.06354	2.08027	3.26221	2.01725	2.51059	1.16198	1.64178	0.426455	0.803897	-0.0249003	0.366098
	159.4	2.73467	11.3883	3.21575	4.89975	-0.0281339	2.97662	1.27135	3.08075	2.09199	3.27472	2.03367	2.51371	1.17059	1.6527	0.438174	0.808597	-0.00616	0.373911
	159.5	2.76201	11.386	3.21416	4.90445	-0.0226407	2.97973	1.26976	3.08466	2.1045	3.28486	2.04069	2.51682	1.17138	1.64568	0.438174	0.803897	-0.0100688	0.365305
	159.6	2.77764	11.3836	3.21416	4.91538	-0.0117154	2.98443	1.27446	3.09009	2.11073	3.28876	2.03599	2.52854	1.17761	1.64489	0.445193	0.810916	0.00165	0.366098
	159.7	2.78545	11.3664	3.20873	4.90677	-0.026547	2.97662	1.27135	3.08777	2.0998	3.28174	2.02507	2.51371	1.16357	1.63085	0.434267	0.792178	0.00165	0.365305
	159.8	2.79326	11.357	3.21416	4.89194	-0.0234342	2.96802	1.27135	3.08466	2.1045	3.27002	2.03367	2.51841	1.1737	1.63006	0.445986	0.787478	0.00165	0.370005
	159.9	2.80968	11.35	3.21575	4.89664	-0.0281339	2.97271	1.27367	3.08777	2.10682	3.27784	2.04069	2.52152	1.16668	1.63787	0.431155	0.799991	0.00165	0.377817
	160	2.80889	11.343	3.19854	4.89505	-0.0234342	2.96881	1.26665	3.09088	2.0998	3.27472	2.02427	2.51682	1.15887	1.63085	0.433474	0.788272	-0.00305	0.377817
	160.1	2.8167	11.3406	3.18761	4.88724	-0.0164151	2.97583	1.27367	3.09558	2.11152	3.27704	2.03208	2.52152	1.15106	1.648	0.430361	0.80701	-0.00146	0.381723
	160.2	2.82842	11.3188	3.20092	4.86539	-0.0187345	2.96881	1.27135	3.08777	2.11311	3.27002	2.03367	2.52152	1.15887	1.64568	0.414736	0.788272	-0.00146	0.381723
	160.3	2.8214	11.3086	3.19933	4.8685	-0.0382657	2.9657	1.27135	3.09558	2.10682	3.263	2.02897	2.53092	1.15185	1.65038	0.406924	0.77344	-0.00616	0.374704
	160.4	2.83465	11.3031	3.22118	4.86539	-0.0133023	2.9657	1.2885	3.09558	2.12324	3.27002	2.0485	2.54496	1.1737	1.64568	0.421755	0.785159	6.31e-05	0.381723
	160.5	2.82921	11.2883	3.20403	4.8646	-0.0226407	2.97741	1.27916	3.09247	2.11463	3.27314	2.03678	2.54807	1.16357	1.64257	0.419436	0.792178	-0.00226	0.373911
	160.6	2.82451	11.2906	3.19231	4.87241	-0.033566	2.99615	1.27446	3.11432	2.11311	3.28174	2.03367	2.55668	1.15887	1.66442	0.411623	0.799197	-0.0131816	0.38563
	160.7	2.83312	11.2836	3.21105	4.8599	-0.0273404	2.98675	1.27135	3.1026	2.11854	3.27704	2.03288	2.55198	1.16278	1.6527	0.413943	0.784366	-0.00146	0.38093
	160.8	2.84093	11.275	3.21575	4.85367	-0.0281339	2.99695	1.28307	3.08856	2.11933	3.27784	2.02897	2.54575	1.16357	1.64568	0.431155	0.783572	0.0133687	0.381723
	160.9	2.84325	11.2617	3.21886	4.84116	-0.0382657	2.99225	1.28148	3.08936	2.11622	3.263	2.00944	2.54966	1.15887	1.64727	0.426455	0.77814	0.00165	0.37861
	161	2.84795	11.2672	3.21807	4.84507	-0.0328336	2.98443	1.29009	3.09168	2.12165	3.26221	2.00474	2.54496	1.16119	1.66131	0.425661	0.784366	0.0117818	0.388742
	161.1	2.84795	11.2602	3.19933	4.83335	-0.0382657	2.98443	1.28148	3.0979	2.11152	3.27002	1.99461	2.55118	1.15185	1.6527	0.410036	0.787478	0.00165	0.384836
	161.2	2.84716	11.2453	3.20244	4.82474	-0.0250211	2.97583	1.28227	3.10028	2.11933	3.25831	1.98521	2.55356	1.15417	1.6488	0.417849	0.768741	0.00946	0.394235
	161.3	2.86046	11.225	3.19231	4.8115	-0.0257535	2.95788	1.28307	3.08466	2.13264	3.25049	1.97819	2.56449	1.14715	1.64257	0.416323	0.750003	0.0180684	0.37861
	161.4	2.86358	11.218	3.19152	4.80912	-0.0312467	2.94537	1.26976	3.08307	2.12635	3.24268	1.97508	2.55747	1.15185	1.63787	0.406924	0.750003	0.00635	0.373911
	161.5	2.8792	11.2164	3.1837	4.81461	-0.0195279	2.95788	1.27837	3.09247	2.13496	3.23877	1.98051	2.5723	1.15808	1.64257	0.402224	0.756228	0.0235006	0.381723
	161.6	2.89483	11.2063	3.1751	4.80521	-0.0281339	2.9563	1.27757	3.08777	2.13417	3.23877	1.97428	2.56449	1.14715	1.63787	0.395205	0.753116	0.0289937	0.373911
	161.7	2.89483	11.1891	3.16967	4.7974	-0.033566	2.9563	1.27605	3.08307	2.13264	3.23096	1.96806	2.54807	1.14093	1.63317	0.372561	0.748416	0.00635	0.357492
	161.8	2.90343	11.1773	3.16729	4.79508	-0.0281339	2.95788	1.27837	3.08307	2.13496	3.23096	1.9821	2.54496	1.14636	1.63476	0.38428	0.741397	0.0180684	0.362192
	161.9	2.88231	11.175	3.16497	4.79038	-0.026547	2.9696	1.27526	3.08075	2.11854	3.21924	1.97349	2.53794	1.15576	1.64178	0.382693	0.741397	0.017275	0.366892
	162	2.88778	11.1656	3.15087	4.78727	-0.0359464	2.9649	1.27678	3.09247	2.11933	3.21143	1.97819	2.54496	1.14947	1.64178	0.390505	0.738284	0.0203878	0.373911
	162.1	2.89013	11.1633	3.14464	4.79349	-0.0351529	2.96802	1.27916	3.09088	2.13575	3.22236	1.97819	2.53635	1.15887	1.64098	0.395205	0.741397	0.0164815	0.370005
	162.2	2.89483	11.1703	3.14153	4.8068	-0.0429654	2.97741	1.28148	3.09558	2.13807	3.23175	1.96177	2.55277	1.15185	1.6574	0.392092	0.753116	0.0211812	0.381723
	162.3	2.89483	11.1555	3.14153	4.81693	-0.0398526	2.97662	1.27446	3.09247	2.13886	3.23096	1.96647	2.54105	1.15887	1.6574	0.406924	0.753116	0.017275	0.381723
	162.4	2.88	11.1461	3.12902	4.81461	-0.0570035	2.9563	1.26433	3.1026	2.13264	3.23096	1.95634	2.53324	1.15185	1.65038	0.403811	0.756228	0.0188619	0.369211
	162.5	2.89171	11.1438	3.1212	4.82163	-0.0507779	2.961	1.27056	3.1034	2.14979	3.22706	1.95085	2.54105	1.16278	1.66521	0.402224	0.77344	0.0250875	0.358286
	162.6	2.90185	11.1344	3.1212	4.81302	-0.0460782	2.961	1.28539	3.10028	2.15919	3.23175	1.96727	2.53403	1.16278	1.66521	0.41083	0.780459	0.039919	0.358286
	162.7	2.90655	11.1195	3.11651	4.81461	-0.0406461	2.94928	1.28618	3.1073	2.16072	3.23407	1.96879	2.53324	1.169	1.6574	0.406924	0.768741	0.0360128	0.350473
	162.8	2.89171	11.1125	3.10247	4.80289	-0.0468717	2.94616	1.28307	3.0987	2.15528	3.22394	1.96336	2.53635	1.15967	1.6574	0.395205	0.764041	0.0211812	0.350473
	162.9	2.8792	11.1148	3.10637	4.81693	-0.0460782	2.9649	1.29009	3.112	2.15919	3.23096	1.96727	2.54105	1.16748	1.6574	0.399111	0.780459	0.0227681	0.350473
	163	2.8753	11.1047	3.10479	4.8021	-0.0499845	2.9563	1.29088	3.11902	2.1576	3.23407	1.96568	2.53794	1.17059	1.66051	0.399905	0.768741	0.0329	0.34736
	163.1	2.86748	11.107	3.08995	4.79428	-0.0523648	2.9649	1.27678	3.11902	2.14588	3.24268	1.97038	2.54496	1.15887	1.67693	0.394411	0.785159	0.0203878	0.366098
	163.2	2.86278	11.1125	3.09465	4.77555	-0.0499845	2.97741	1.28618	3.12995	2.14747	3.25049	1.97038	2.55979	1.16589	1.68475	0.403811	0.792178	0.0133687	0.373911
	163.3	2.84875	11.1164	3.09307	4.77396	-0.0398526	2.98443	1.29088	3.13153	2.15528	3.24347	1.97349	2.54105	1.1784	1.68163	0.410036	0.780459	0.024294	0.362192
	163.4	2.85106	11.1187	3.08526	4.77555	-0.0351529	2.99615	1.2932	3.13855	2.16151	3.25049	1.97819	2.55747	1.1784	1.70037	0.426455	0.784366	0.024294	0.377024
	163.5	2.82921	11.1164	3.0634	4.77475	-0.0429654	2.98443	1.28148	3.14325	2.1576	3.25049	1.95866	2.56449	1.16198	1.68865	0.406924	0.787478	0.0219747	0.373911
	163.6	2.8214	11.107	3.0587	4.76615	-0.042172	2.9649	1.28386	3.13855	2.15998	3.24268	1.96806	2.5676	1.17138	1.68084	0.414736	0.780459	0.0258809	0.373911
	163.7	2.812	11.0969	3.07512	4.76773	-0.0429654	2.95788	1.28929	3.13385	2.17011	3.24579	1.97349	2.56449	1.1784	1.68084	0.406924	0.780459	0.0375997	0.37861
	163.8	2.78234	11.0953	3.07744	4.76303	-0.0382657	2.95709	1.3026	3.13855	2.18574	3.23877	1.98991	2.55747	1.18701	1.68395	0.418642	0.772647	0.0446187	0.373911
	163.9	2.77215	11.093	3.07824	4.76224	-0.0281339	2.9563	1.32524	3.13465	2.18806	3.24659	1.99772	2.56058	1.20495	1.68475	0.410036	0.785159	0.0477315	0.381723
	164	2.7636	11.1039	3.07512	4.76383	-0.0351529	2.95788	1.31743	3.15106	2.18653	3.263	2.00944	2.5676	1.19793	1.69646	0.416323	0.792178	0.0524312	0.381723
	164.1	2.74639	11.0844	3.05559	4.76303	-0.026547	2.9602	1.32915	3.14868	2.19825	3.25751	2.01414	2.55588	1.19793	1.69646	0.418642	0.792178	0.0524312	0.377024
	164.2	2.74328	11.0836	3.05791	4.76224	-0.0164151	2.94146	1.32213	3.15418	2.19355	3.25831	2.01335	2.55356	1.19012	1.70428	0.413943	0.788272	0.0524312	0.370005
	164.3	2.72997	11.0766	3.0634	4.75913	-0.010922	2.93286	1.33226	3.14246	2.19355	3.2497	2.00944	2.54886	1.18622	1.70428	0.419436	0.780459	0.0571309	0.358286
	164.4	2.70733	11.0703	3.04931	4.7529	-0.0117154	2.93835	1.32054	3.15576	2.18025	3.25519	2.00785	2.55436	1.18622	1.716	0.421755	0.792178	0.0594503	0.366892
	164.5	2.69561	11.0562	3.04387	4.74973	-0.0117154	2.92193	1.32994	3.15338	2.18653	3.24659	2.01023	2.54807	1.19323	1.72381	0.418642	0.795291	0.055544	0.368418
	164.6	2.67919	11.0562	3.04229	4.74741	-0.0281339	2.93365	1.33226	3.15808	2.19355	3.24659	2.00944	2.55277	1.19793	1.716	0.406924	0.788272	0.0602437	0.377817
	164.7	2.67373	11.0375	3.05169	4.7443	-0.0273404	2.92193	1.33776	3.14636	2.20606	3.24659	2.02037	2.55277	1.19403	1.716	0.417849	0.780459	0.0680562	0.382517
	164.8	2.65966	11.043	3.07042	4.7482	-0.0187345	2.91101	1.34477	3.15808	2.2162	3.25049	2.02977	2.56449	1.20263	1.7293	0.434267	0.782046	0.0766622	0.393442
	164.9	2.64092	11.0289	3.06182	4.7388	-0.0125089	2.90631	1.35259	3.15027	2.22169	3.25049	2.03678	2.55668	1.21747	1.7199	0.427248	0.787478	0.079775	0.381723
	165	2.61828	11.0414	3.0595	4.75602	-0.0156217	2.90631	1.36431	3.15808	2.2209	3.24659	2.04148	2.56919	1.22217	1.72771	0.434267	0.792178	0.079775	0.381723
	165.1	2.59093	11.0266	3.06029	4.75132	-0.0140347	2.8977	1.35808	3.14636	2.2295	3.24659	2.04539	2.56449	1.22918	1.7199	0.423342	0.780459	0.0883809	0.374704
	165.2	2.56359	11.0289	3.05401	4.74662	-0.0164151	2.89459	1.34868	3.16278	2.2162	3.25049	2.03599	2.57621	1.22918	1.73473	0.411623	0.796878	0.0750753	0.393442
	165.3	2.54247	11.0227	3.04387	4.75602	-0.0187345	2.9071	1.35179	3.1659	2.2256	3.263	2.02897	2.5723	1.22607	1.74725	0.413943	0.811709	0.0719625	0.381723
	165.4	2.51122	10.9976	3.02666	4.7349	-0.0133023	2.91253	1.34868	3.1612	2.22792	3.25831	2.02897	2.57071	1.21667	1.74255	0.413943	0.80701	0.0602437	0.377024
	165.5	2.46123	10.9984	3.01494	4.73648	-0.0304532	2.92193	1.34868	3.15808	2.2162	3.27314	2.03208	2.58011	1.20105	1.74725	0.395205	0.799991	0.0524312	0.384836
	165.6	2.45031	10.9953	3.01653	4.7396	-0.0117154	2.91961	1.34868	3.15106	2.2209	3.28254	2.04069	2.5817	1.22217	1.75665	0.411623	0.799991	0.06415	0.379404
	165.7	2.41436	10.9758	3.02666	4.73178	-0.026547	2.92584	1.34398	3.15808	2.20136	3.28644	2.04539	2.59104	1.22918	1.75896	0.413943	0.811709	0.055544	0.377024
	165.8	2.39171	10.9664	3.03215	4.72867	-0.0203214	2.91882	1.34477	3.15338	2.20216	3.28486	2.05162	2.58872	1.22918	1.75896	0.414736	0.799991	0.0680562	0.381723
	165.9	2.35576	10.9594	3.03136	4.73178	-0.0117154	2.92895	1.34947	3.15888	2.21308	3.29425	2.06803	2.59183	1.2323	1.75896	0.431155	0.799991	0.0766622	0.394235
	166	2.3167	10.9516	3.02434	4.71537	-0.0218472	2.92193	1.34557	3.1659	2.19825	3.28956	2.0579	2.59183	1.2456	1.75896	0.435061	0.80469	0.0805684	0.401255
	166.1	2.26903	10.9445	3.01964	4.71305	-0.0133023	2.92193	1.34709	3.15808	2.18885	3.28956	2.05552	2.58402	1.237	1.75896	0.424868	0.811709	0.0672628	0.401255
	166.2	2.23626	10.9516	3.03136	4.72397	-0.00232	2.94146	1.34947	3.1698	2.20295	3.29267	2.05632	2.58402	1.2456	1.76208	0.431155	0.823428	0.0813619	0.412973
	166.3	2.20263	10.9469	3.03136	4.71537	-0.00158	2.93365	1.35649	3.1745	2.2154	3.29425	2.06022	2.58402	1.2362	1.76678	0.438174	0.811709	0.0828878	0.412973
	166.4	2.17296	10.9445	3.01183	4.71305	-0.010922	2.92663	1.34868	3.17761	2.20136	3.31379	2.06022	2.59183	1.22137	1.77459	0.426455	0.822635	0.06415	0.409067
	166.5	2.14013	10.9438	3.00322	4.72397	-0.00079	2.92895	1.34947	3.19245	2.21388	3.33252	2.05632	2.59574	1.22217	1.78631	0.434267	0.831241	0.0633565	0.417673
	166.6	2.10265	10.9273	3.01262	4.71225	0.00391	2.92193	1.37132	3.18543	2.2248	3.33564	2.06492	2.58713	1.22918	1.7832	0.445986	0.824222	0.0719625	0.424692
	166.7	2.06981	10.9203	3.01024	4.70914	-0.0039	2.92584	1.37602	3.18933	2.20838	3.34034	2.06724	2.60044	1.21667	1.79333	0.441286	0.842959	0.0719625	0.439524
	166.8	2.02373	10.9055	3.0009	4.69663	0.000797	2.91412	1.36821	3.17761	2.19355	3.33252	2.06333	2.59885	1.20105	1.79021	0.426455	0.842959	0.0602437	0.44111
	166.9	1.97845	10.893	2.98998	4.68332	-0.0039	2.91412	1.35649	3.1651	2.17872	3.32081	2.06492	2.59885	1.19482	1.7738	0.411623	0.842959	0.0571309	0.419992
	167	1.95733	10.8883	2.99541	4.6857	-0.0117154	2.90631	1.35649	3.16278	2.17713	3.32392	2.06022	2.59183	1.20184	1.76678	0.418642	0.846072	0.0563375	0.412973
	167.1	1.9331	10.8813	3.00011	4.6763	0.000797	2.89459	1.36431	3.15808	2.18965	3.32081	2.07273	2.59183	1.19793	1.74725	0.422549	0.850772	0.055544	0.416086
	167.2	1.89483	10.8742	2.98839	4.68882	0.00312	2.8938	1.36119	3.1659	2.18183	3.3169	2.07194	2.60434	1.1831	1.75506	0.426455	0.850772	0.0602437	0.428598
	167.3	1.87218	10.8726	2.997	4.681	0.0125155	2.89538	1.3604	3.1659	2.19825	3.3216	2.08677	2.59964	1.20184	1.75976	0.442873	0.839053	0.0688497	0.428598
	167.4	1.86278	10.8695	2.97979	4.6857	0.00623	2.89068	1.3557	3.1612	2.18885	3.32081	2.07505	2.59964	1.19244	1.75506	0.433474	0.843753	0.0594503	0.428598
	167.5	1.82921	10.8594	2.97197	4.67789	0.00861	2.87976	1.35259	3.16278	2.18965	3.32081	2.08055	2.58872	1.18622	1.74413	0.434267	0.83594	0.0602437	0.425485
	167.6	1.812	10.8617	2.97356	4.66459	0.0320468	2.88287	1.36821	3.15106	2.20448	3.32081	2.09928	2.58402	1.18622	1.73943	0.441286	0.823428	0.0602437	0.412973
	167.7	1.79015	10.857	2.97356	4.67319	0.0351596	2.89459	1.36119	3.1698	2.20606	3.32081	2.09538	2.58402	1.1831	1.75115	0.438967	0.835147	0.0680562	0.412973
	167.8	1.7542	10.8422	2.97356	4.66147	0.0273471	2.88208	1.35179	3.15729	2.20136	3.32081	2.10008	2.57462	1.17138	1.74645	0.431155	0.818728	0.0602437	0.408274
	167.9	1.72686	10.843	2.97118	4.66147	0.0304599	2.87585	1.35649	3.15808	2.19667	3.32862	2.1063	2.58011	1.17761	1.73864	0.433474	0.819522	0.055544	0.405954
	168	1.69561	10.8274	2.96575	4.64194	0.0273471	2.87506	1.35649	3.14325	2.18653	3.3169	2.08757	2.577	1.17059	1.74023	0.429568	0.816409	0.0454122	0.398142
	168.1	1.69872	10.8062	2.96495	4.6232	0.0281405	2.86334	1.35259	3.12995	2.20136	3.30909	2.09538	2.56528	1.18152	1.73553	0.434267	0.814822	0.0602437	0.396555
	168.2	1.69326	10.8274	2.98058	4.62241	0.0351596	2.87506	1.35649	3.13855	2.20448	3.31379	2.1118	2.58402	1.18622	1.75195	0.434267	0.820315	0.0602437	0.412973
	168.3	1.69951	10.818	2.97277	4.60758	0.0437655	2.86804	1.35027	3.14325	2.20997	3.32081	2.11961	2.57621	1.19171	1.75896	0.447573	0.818728	0.0735494	0.412973
	168.4	1.6925	10.8375	2.96575	4.61301	0.0468783	2.88519	1.3604	3.15338	2.20606	3.32782	2.11412	2.59104	1.19012	1.76598	0.445986	0.83826	0.0836812	0.427805
	168.5	1.6784	10.8109	2.95946	4.59586	0.0491977	2.88757	1.35881	3.14636	2.21308	3.30909	2.11802	2.5723	1.18933	1.74725	0.445193	0.819522	0.0860006	0.413767
	168.6	1.64092	10.8039	2.95012	4.60599	0.0476718	2.88598	1.35649	3.14325	2.22401	3.30597	2.1071	2.577	1.18152	1.74725	0.450686	0.824222	0.0914937	0.412973
	168.7	1.61907	10.8109	2.94622	4.59897	0.0554843	2.89538	1.3651	3.15808	2.23731	3.32081	2.10868	2.5723	1.1878	1.74725	0.454592	0.839053	0.1001	0.420786
	168.8	1.59795	10.8031	2.94152	4.60056	0.0468783	2.90399	1.35649	3.15497	2.22792	3.32081	2.1063	2.58402	1.18542	1.75585	0.445193	0.847659	0.0914937	0.429392
	168.9	1.57372	10.7844	2.94463	4.58335	0.0421786	2.89459	1.37132	3.14166	2.2209	3.30909	2.11412	2.5723	1.19012	1.74255	0.453005	0.831241	0.103212	0.412973
	169	1.54796	10.7836	2.94231	4.57474	0.0593905	2.87817	1.38072	3.13855	2.22871	3.29425	2.11491	2.5723	1.19092	1.74725	0.453799	0.823428	0.111025	0.401255
	169.1	1.51433	10.7797	2.9251	4.56461	0.0452914	2.88757	1.38304	3.13153	2.2162	3.30127	2.1071	2.577	1.19635	1.73553	0.441286	0.826541	0.109438	0.401255
	169.2	1.48626	10.7789	2.91808	4.55912	0.051578	2.88128	1.37291	3.12604	2.19825	3.29969	2.1157	2.57932	1.19482	1.71911	0.431155	0.826541	0.107912	0.396555
	169.3	1.45733	10.7602	2.90325	4.54038	0.0398593	2.87115	1.36821	3.11041	2.18653	3.28565	2.09928	2.56058	1.1831	1.71209	0.423342	0.807803	0.107912	0.384836
	169.4	1.41356	10.7797	2.89464	4.53257	0.0343661	2.87585	1.34398	3.11511	2.18885	3.28956	2.09458	2.5723	1.18542	1.716	0.41083	0.824222	0.0954	0.401255
	169.5	1.38	10.775	2.86651	4.51926	0.0156283	2.87347	1.32994	3.1073	2.1623	3.28956	2.07975	2.5629	1.15887	1.7113	0.402224	0.826541	0.0836812	0.396555
	169.6	1.37139	10.7797	2.8759	4.52555	0.0320468	2.87115	1.34868	3.1073	2.1623	3.28956	2.07975	2.5723	1.17529	1.716	0.418642	0.83594	0.0836812	0.401255
	169.7	1.35888	10.7844	2.8759	4.52555	0.0304599	2.87274	1.34868	3.112	2.167	3.29737	2.09227	2.577	1.1784	1.71368	0.414736	0.847659	0.086794	0.405954
	169.8	1.34325	10.7719	2.87041	4.52475	0.0421786	2.87036	1.34709	3.10651	2.18104	3.30127	2.09849	2.5723	1.18072	1.7152	0.421755	0.845279	0.086794	0.408274
	169.9	1.3175	10.7555	2.8626	4.51615	0.0398593	2.85864	1.34477	3.09088	2.17323	3.28956	2.09928	2.5723	1.16668	1.69646	0.419436	0.831241	0.0875875	0.401255
	170	1.29876	10.7531	2.85637	4.50913	0.0484653	2.85632	1.35338	3.08777	2.17872	3.28956	2.09928	2.56449	1.17999	1.69646	0.435061	0.819522	0.0930806	0.401255
	170.1	1.27294	10.7484	2.85637	4.51072	0.0538974	2.85632	1.34166	3.08545	2.17872	3.29737	2.09928	2.56919	1.1737	1.70116	0.421755	0.824222	0.0836812	0.394235
	170.2	1.26592	10.7484	2.85479	4.50754	0.0546908	2.84692	1.35649	3.07916	2.18183	3.29267	2.10008	2.55588	1.18622	1.69958	0.414736	0.822635	0.0993062	0.392649
	170.3	1.25811	10.7484	2.85479	4.51383	0.0585971	2.8446	1.35179	3.07916	2.18885	3.28565	2.1063	2.56369	1.18542	1.69646	0.426455	0.827334	0.110232	0.402048
	170.4	1.24169	10.7227	2.85637	4.4982	0.0585971	2.836	1.35649	3.07294	2.18885	3.2677	2.09928	2.55747	1.19482	1.68554	0.430361	0.816409	0.103212	0.398142
	170.5	1.22375	10.7281	2.85167	4.49662	0.0585971	2.83209	1.35027	3.06903	2.19514	3.27002	2.09306	2.56058	1.19873	1.68865	0.427248	0.824222	0.116518	0.404367
	170.6	1.20733	10.7211	2.85167	4.4896	0.0538974	2.83209	1.3557	3.06354	2.18885	3.26532	2.08677	2.55277	1.18542	1.68395	0.417055	0.826541	0.113344	0.404367
	170.7	1.1878	10.7016	2.84307	4.47867	0.0398593	2.81646	1.33226	3.05341	2.17011	3.25519	2.07194	2.54496	1.17529	1.6621	0.414736	0.803897	0.103212	0.394235
	170.8	1.17138	10.682	2.83995	4.47086	0.0421786	2.80475	1.33226	3.04871	2.1623	3.24738	2.07035	2.53012	1.16589	1.66601	0.414736	0.803897	0.0914937	0.38563
	170.9	1.15655	10.6867	2.8134	4.46537	0.0156283	2.81256	1.31511	3.05652	2.13966	3.25049	2.0532	2.53794	1.14404	1.66912	0.411623	0.811709	0.0914937	0.386423
	171	1.16125	10.6851	2.81731	4.46225	0.020328	2.80945	1.33226	3.05341	2.14979	3.24579	2.06492	2.52543	1.14636	1.66051	0.411623	0.811709	0.103212	0.381723
	171.1	1.16668	10.6703	2.81884	4.45523	0.0273471	2.80475	1.33696	3.06354	2.14588	3.25049	2.06724	2.52854	1.15417	1.65429	0.413943	0.799991	0.0946065	0.381723
	171.2	1.14641	10.6555	2.80559	4.45755	0.0273471	2.79303	1.32213	3.06122	2.13264	3.25049	2.04069	2.52152	1.13232	1.6527	0.392092	0.811709	0.0844747	0.381723
	171.3	1.14403	10.6461	2.79619	4.45053	0.0226474	2.78363	1.32445	3.06354	2.14198	3.23877	2.04069	2.50901	1.13153	1.6527	0.397524	0.795291	0.0836812	0.373911
	171.4	1.13	10.6477	2.77434	4.45914	-0.0039	2.7829	1.30101	3.06043	2.11463	3.24738	2.02037	2.51059	1.12292	1.65429	0.375674	0.801578	0.0719625	0.382517
	171.5	1.15185	10.6281	2.79619	4.44974	0.0125155	2.78052	1.30571	3.05341	2.12794	3.23487	2.03678	2.49887	1.13934	1.64959	0.387392	0.803897	0.0750753	0.369211
	171.6	1.15343	10.6383	2.78606	4.45053	0.00782	2.78601	1.29558	3.06824	2.13185	3.23407	2.03056	2.51682	1.12451	1.64568	0.372561	0.811709	0.0813619	0.386423
	171.7	1.15185	10.6477	2.78447	4.45914	0.0109286	2.80475	1.2932	3.08307	2.12165	3.25049	2.03599	2.53324	1.12762	1.6574	0.367861	0.818728	0.086794	0.405161
	171.8	1.15655	10.6352	2.78136	4.45444	0.00782	2.80475	1.28148	3.08075	2.11463	3.24738	2.02739	2.53012	1.12683	1.6574	0.363161	0.823428	0.0789815	0.393442
	171.9	1.15343	10.6383	2.76653	4.44114	-0.00702	2.81177	1.27605	3.07526	2.10139	3.2497	2.02195	2.52073	1.10809	1.64489	0.34833	0.818728	0.0602437	0.388742
	172	1.15966	10.6234	2.75792	4.4357	-0.0086	2.79773	1.27837	3.06824	2.0998	3.23096	2.01725	2.51682	1.1206	1.64257	0.349123	0.811709	0.0727559	0.373911
	172.1	1.16436	10.6242	2.74852	4.4357	-0.0203214	2.80945	1.26506	3.06122	2.09199	3.23877	2.00553	2.52622	1.11511	1.64257	0.351443	0.80469	0.0672628	0.381723
	172.2	1.16125	10.6117	2.73137	4.42789	-0.042172	2.79614	1.25963	3.05341	2.08027	3.24347	1.99461	2.52152	1.09326	1.63787	0.344424	0.80469	0.0618306	0.381723
	172.3	1.15655	10.5922	2.70714	4.4216	-0.0499845	2.79303	1.25963	3.05884	2.07246	3.24579	1.97819	2.50901	1.09326	1.61675	0.344424	0.80701	0.0524312	0.381723
	172.4	1.14794	10.5922	2.70403	4.42789	-0.0624967	2.79303	1.26195	3.05652	2.06544	3.23877	1.96958	2.50669	1.08856	1.62615	0.349123	0.803897	0.055544	0.393442
	172.5	1.15734	10.5758	2.69072	4.43491	-0.0593839	2.78833	1.26665	3.05341	2.07557	3.24347	1.97117	2.50199	1.08075	1.63085	0.344424	0.792178	0.0602437	0.381723
	172.6	1.16356	10.5656	2.69463	4.4263	-0.0593839	2.78131	1.26665	3.04871	2.07557	3.24268	1.98521	2.5051	1.09088	1.63787	0.34363	0.780459	0.055544	0.381723
	172.7	1.15655	10.5515	2.67278	4.4263	-0.0812345	2.7735	1.26665	3.04712	2.07325	3.22626	1.95866	2.49729	1.09326	1.63628	0.324892	0.77576	0.0532247	0.377024
	172.8	1.17296	10.5531	2.6845	4.4357	-0.0624967	2.7735	1.26195	3.04871	2.08418	3.23407	1.97038	2.50669	1.10028	1.64568	0.331911	0.780459	0.0719625	0.377024
	172.9	1.1831	10.5414	2.68682	4.431	-0.0773282	2.7782	1.26665	3.05341	2.07557	3.23096	1.96336	2.50199	1.10028	1.63787	0.329592	0.772647	0.06415	0.374704
	173	1.20501	10.5313	2.6845	4.42319	-0.0624967	2.78521	1.25963	3.0456	2.08967	3.22785	1.97508	2.49887	1.09717	1.63946	0.333498	0.769534	0.0719625	0.37861
	173.1	1.20574	10.5336	2.66729	4.41617	-0.0711026	2.78991	1.24712	3.05182	2.07948	3.21924	1.96098	2.50669	1.07916	1.63787	0.328799	0.772647	0.0719625	0.373911
	173.2	1.20342	10.5172	2.65325	4.41147	-0.0742154	2.77661	1.25023	3.0448	2.06385	3.22394	1.94694	2.50589	1.07684	1.62615	0.320193	0.772647	0.0602437	0.365305
	173.3	1.21203	10.5219	2.64855	4.41849	-0.0726285	2.79303	1.25182	3.05341	2.06233	3.24268	1.94853	2.51761	1.06592	1.63476	0.313967	0.77576	0.0493184	0.381723
	173.4	1.21203	10.5149	2.65715	4.42398	-0.0624967	2.79303	1.24712	3.07294	2.06465	3.24579	1.95475	2.52854	1.06592	1.64959	0.313967	0.788272	0.0563375	0.389536
	173.5	1.21435	10.5133	2.63994	4.42319	-0.0632901	2.79773	1.23931	3.07135	2.05683	3.25049	1.95317	2.52152	1.05652	1.64959	0.319399	0.792972	0.039919	0.394235
	173.6	1.21825	10.5031	2.64385	4.41617	-0.0711026	2.79303	1.25182	3.06824	2.06465	3.25049	1.95164	2.52622	1.0495	1.64959	0.313174	0.792178	0.0438253	0.389536
	173.7	1.22765	10.4953	2.63683	4.40366	-0.0695157	2.79614	1.24712	3.05652	2.05293	3.24347	1.94694	2.52543	1.05261	1.63787	0.317873	0.792178	0.0454122	0.401255
	173.8	1.22216	10.4812	2.62902	4.39035	-0.0671964	2.79303	1.23772	3.05652	2.05134	3.23407	1.94535	2.50901	1.04559	1.62847	0.315493	0.77576	0.0360128	0.384836
	173.9	1.22686	10.4758	2.62902	4.38022	-0.0695157	2.78131	1.2354	3.04871	2.04902	3.23017	1.94694	2.50199	1.0495	1.62615	0.329592	0.768741	0.0329	0.377817
	174	1.22997	10.4711	2.61419	4.3732	-0.0593839	2.78442	1.22057	3.0401	2.04121	3.22706	1.95164	2.49729	1.05261	1.61443	0.324892	0.768741	0.0375997	0.377817
	174.1	1.25188	10.4711	2.6173	4.38413	-0.0452847	2.78601	1.22368	3.0495	2.03889	3.24347	1.95164	2.51371	1.05029	1.62615	0.314761	0.785159	0.0375997	0.381723
	174.2	1.26592	10.4711	2.61419	4.37552	-0.0398526	2.78521	1.2354	3.05652	2.04823	3.23877	1.95085	2.50199	1.0542	1.61834	0.331911	0.792178	0.0282003	0.386423
	174.3	1.28545	10.4758	2.62743	4.36539	-0.0351529	2.7782	1.24321	3.05341	2.05604	3.24347	1.95866	2.51139	1.06433	1.61602	0.336611	0.792178	0.0360128	0.386423
	174.4	1.312	10.4664	2.6173	4.35367	-0.0234342	2.7782	1.24712	3.0401	2.06544	3.23407	1.96177	2.51371	1.05731	1.62145	0.34833	0.792178	0.0336934	0.381723
	174.5	1.33233	10.4594	2.61419	4.35129	-0.0398526	2.77191	1.25023	3.0448	2.06385	3.23407	1.95866	2.49729	1.06201	1.61364	0.351443	0.787478	0.0438253	0.377024
	174.6	1.35735	10.4398	2.60637	4.34195	-0.026547	2.76959	1.25652	3.0448	2.07716	3.21534	1.96025	2.48246	1.0581	1.60662	0.35303	0.77344	0.0571309	0.365305
	174.7	1.3745	10.4485	2.59697	4.34586	-0.0382657	2.7735	1.23931	3.05182	2.06465	3.23175	1.96257	2.48246	1.05652	1.61132	0.35303	0.792178	0.0446187	0.381723
	174.8	1.38701	10.4351	2.59777	4.34507	-0.0359464	2.76648	1.24242	3.05652	2.06074	3.23096	1.95787	2.48557	1.05261	1.61834	0.363161	0.784366	0.0524312	0.370005
	174.9	1.39483	10.4172	2.58135	4.33335	-0.0499845	2.76568	1.21587	3.04169	2.05604	3.22785	1.94224	2.47934	1.03778	1.61834	0.347536	0.772647	0.0407125	0.366892
	175	1.41125	10.3977	2.5634	4.33805	-0.0507779	2.75396	1.20104	3.04169	2.04591	3.21613	1.93211	2.47464	1.03937	1.60662	0.341311	0.772647	0.0211812	0.366892
	175.1	1.4378	10.4031	2.56731	4.33957	-0.0507779	2.75396	1.20336	3.04401	2.05763	3.22626	1.93602	2.47074	1.04168	1.61443	0.35303	0.768741	0.0375997	0.369211
	175.2	1.45421	10.3938	2.5587	4.32944	-0.057797	2.74225	1.20104	3.04169	2.06465	3.21454	1.93132	2.46293	1.0448	1.61443	0.340517	0.760928	0.0368062	0.362192
	175.3	1.47527	10.3813	2.55401	4.32242	-0.0523648	2.72583	1.20336	3.03699	2.05604	3.20752	1.93754	2.45121	1.0448	1.60662	0.335024	0.760928	0.0195943	0.350473
	175.4	1.50109	10.3679	2.54387	4.31693	-0.0499845	2.71881	1.20806	3.02759	2.05763	3.20282	1.94383	2.44962	1.03778	1.60192	0.341311	0.759341	0.0289937	0.345774
	175.5	1.52764	10.3625	2.53917	4.31772	-0.0382657	2.72741	1.20574	3.03467	2.05763	3.2052	1.94383	2.46061	1.03937	1.60271	0.346011	0.761722	0.0305806	0.34736
	175.6	1.54717	10.35	2.52666	4.32163	-0.0406461	2.72113	1.21037	3.04401	2.06306	3.20673	1.94926	2.46994	1.03698	1.60662	0.347536	0.768741	0.039919	0.34968
	175.7	1.5667	10.3391	2.50011	4.29898	-0.0499845	2.7157	1.20104	3.02527	2.06074	3.1966	1.94383	2.44809	1.02215	1.59179	0.331911	0.765628	0.0375997	0.327829
	175.8	1.59795	10.3344	2.50481	4.29428	-0.0312467	2.7196	1.21507	3.03388	2.06935	3.19501	1.95085	2.45511	1.03698	1.5957	0.341311	0.772647	0.0477315	0.337961
	175.9	1.62218	10.3383	2.49541	4.28568	-0.0429654	2.72271	1.21276	3.04871	2.07636	3.20752	1.95085	2.45121	1.03467	1.61053	0.34363	0.77576	0.0446187	0.338755
	176	1.65886	10.3352	2.49541	4.28336	-0.0359464	2.72741	1.21117	3.03699	2.07087	3.20441	1.94694	2.44809	1.04791	1.61364	0.351443	0.780459	0.0360128	0.338755
	176.1	1.68078	10.3375	2.48137	4.28727	-0.0499845	2.73755	1.19634	3.03229	2.06855	3.21143	1.93913	2.45511	1.04559	1.60662	0.337405	0.780459	0.0211812	0.343454
	176.2	1.71905	10.3469	2.48528	4.2974	-0.0312467	2.73443	1.19322	3.05341	2.07405	3.21143	1.95085	2.45511	1.04718	1.62304	0.345217	0.780459	0.0227681	0.357492
	176.3	1.75109	10.3297	2.48058	4.28959	-0.0429654	2.71802	1.19634	3.04401	2.07557	3.20203	1.96336	2.45353	1.05731	1.62536	0.339724	0.77576	0.0329	0.350473
	176.4	1.79247	10.3258	2.48839	4.29038	-0.0382657	2.7157	1.20806	3.0448	2.08027	3.2005	1.95866	2.45121	1.0542	1.61755	0.344424	0.768741	0.024294	0.350473
	176.5	1.83623	10.3156	2.50011	4.28025	-0.0328336	2.70007	1.20806	3.03388	2.07557	3.20441	1.96098	2.43637	1.07135	1.61132	0.34833	0.758609	0.0360128	0.34736
	176.6	1.87841	10.2914	2.50792	4.27787	-0.0273404	2.68677	1.21117	3.02918	2.06855	3.19971	1.95475	2.43168	1.06512	1.61132	0.347536	0.760928	0.0289937	0.342661
	176.7	1.90734	10.2797	2.51104	4.26615	-0.0304532	2.69146	1.20415	3.01276	2.06153	3.1872	1.95945	2.41916	1.06512	1.61364	0.349123	0.756228	0.0219747	0.337961
	176.8	1.95031	10.2719	2.51262	4.2396	-0.0203214	2.67193	1.22368	2.99793	2.08027	3.18329	1.97038	2.40512	1.08154	1.60662	0.367861	0.746097	0.0360128	0.322336
	176.9	1.97216	10.2641	2.50481	4.24118	-0.026547	2.67273	1.20806	2.99793	2.06935	3.1966	1.95396	2.42075	1.07293	1.60662	0.34833	0.761722	0.0375997	0.327829
	177	1.99718	10.2523	2.49151	4.2388	-0.0203214	2.65942	1.19243	2.99793	2.07557	3.18488	1.95164	2.41605	1.05731	1.60662	0.349123	0.745303	0.0407125	0.327829
	177.1	2.04247	10.2453	2.50011	4.2443	-0.010922	2.67663	1.20104	3.00574	2.08027	3.18799	1.95866	2.41214	1.06433	1.61132	0.359255	0.753116	0.0407125	0.342661
	177.2	2.08001	10.239	2.497	4.24662	-0.00232	2.66723	1.20494	2.99402	2.08106	3.18018	1.97038	2.39963	1.08233	1.61364	0.364748	0.748416	0.0493184	0.337961
	177.3	2.11748	10.2219	2.48058	4.2396	0.00312	2.66491	1.19164	2.99402	2.08888	3.18018	1.97819	2.39261	1.08075	1.59801	0.372561	0.74451	0.0446187	0.319223
	177.4	2.16356	10.2227	2.48528	4.2482	0.0242343	2.67273	1.20494	2.99951	2.0959	3.18018	1.98289	2.39261	1.09247	1.60351	0.394411	0.746097	0.0446187	0.327829
	177.5	2.21514	10.2055	2.47899	4.23648	0.0226474	2.65942	1.20336	2.99323	2.0912	3.18018	1.99772	2.39261	1.08386	1.58709	0.395205	0.733584	0.039919	0.315317
	177.6	2.2542	10.1922	2.46886	4.24192	0.0226474	2.65942	1.19164	3.00104	2.09901	3.18329	2.00163	2.38791	1.09637	1.58709	0.410036	0.741397	0.0329	0.31843
	177.7	2.29015	10.1945	2.45403	4.2443	0.020328	2.64538	1.18932	2.98621	2.09199	3.16846	1.99302	2.38089	1.10028	1.57537	0.411623	0.741397	0.0211812	0.311411
	177.8	2.33465	10.1851	2.44774	4.24271	0.0257602	2.63287	1.19164	2.97919	2.0998	3.16846	2.00553	2.38089	1.10339	1.57537	0.410036	0.729678	0.0195943	0.299692
	177.9	2.36516	10.1828	2.41576	4.2443	0.00861	2.62427	1.18151	2.98621	2.08497	3.16144	1.99461	2.37387	1.08154	1.58007	0.399905	0.729678	0.0188619	0.29188
	178	2.41356	10.1891	2.41027	4.24662	0.0156283	2.64068	1.18151	2.99323	2.08418	3.16767	2.00163	2.38791	1.08856	1.59411	0.403811	0.736697	0.0211812	0.303598
	178.1	2.44091	10.1828	2.39074	4.2396	-0.0039	2.63757	1.17912	2.99091	2.07948	3.16535	1.98832	2.37778	1.09558	1.59179	0.394411	0.734378	0.0164815	0.296579
	178.2	2.46673	10.182	2.37902	4.2443	-0.00232	2.64459	1.16667	2.99323	2.06935	3.16065	1.98759	2.37619	1.07373	1.59881	0.38428	0.741397	0.00324	0.306711
	178.3	2.4995	10.1898	2.36419	4.26303	-0.0086	2.66253	1.17992	3.01746	2.06074	3.17548	1.98991	2.39573	1.07373	1.61675	0.378786	0.748416	0.00476	0.326242
	178.4	2.54015	10.1851	2.37432	4.25443	0.0125155	2.6532	1.17681	3.00574	2.06776	3.15986	1.98991	2.38089	1.08386	1.61443	0.387392	0.74451	0.0211812	0.319223
	178.5	2.5714	10.1828	2.36419	4.25211	0.00312	2.6524	1.18151	3.00574	2.06544	3.15674	1.99302	2.36918	1.08856	1.61443	0.387392	0.749209	0.0133687	0.307505
	178.6	2.61278	10.1851	2.37511	4.26303	0.0242343	2.65552	1.18852	3.00885	2.08418	3.16846	2.00163	2.38559	1.10498	1.61913	0.392092	0.753909	0.0250875	0.319223
	178.7	2.65343	10.1789	2.35479	4.25132	0.0226474	2.6618	1.18071	3.00263	2.08418	3.15833	1.99461	2.3895	1.112	1.62304	0.394411	0.757815	0.0180684	0.32081
	178.8	2.68621	10.1672	2.35949	4.25602	0.0273471	2.65631	1.18694	3.00263	2.07948	3.15284	1.99302	2.3848	1.11041	1.61364	0.402224	0.753116	0.0282003	0.31843
	178.9	2.71984	10.143	2.35088	4.2435	0.0156283	2.64929	1.1776	2.99793	2.06385	3.14112	1.98289	2.36136	1.10809	1.60662	0.383486	0.733584	0.0164815	0.311411
	179	2.7495	10.1297	2.34075	4.2302	0.0187411	2.643	1.18462	2.98621	2.06855	3.13953	1.98991	2.34885	1.10107	1.60662	0.380373	0.731997	0.0141622	0.306711
	179.1	2.77532	10.136	2.32982	4.22477	0.0055	2.6524	1.17681	2.99323	2.07014	3.14893	1.97819	2.35825	1.10498	1.61834	0.375674	0.746097	0.0180684	0.299692
	179.2	2.812	10.1313	2.31572	4.22867	0.0156283	2.65399	1.17681	2.99481	2.06465	3.1388	1.97819	2.35044	1.10339	1.61834	0.380373	0.738284	-0.00305	0.296579
	179.3	2.83623	10.1195	2.30401	4.22709	0.0156283	2.65631	1.17681	3.00263	2.05293	3.14893	1.97819	2.35666	1.09637	1.62615	0.37488	0.741397	-0.00305	0.299692
	179.4	2.86748	10.1234	2.29387	4.23178	0.0226474	2.66644	1.18151	3.00495	2.06465	3.14814	1.9821	2.36057	1.10028	1.62145	0.382693	0.748416	-0.00537	0.311411
	179.5	2.90343	10.1211	2.28447	4.22477	0.020328	2.6571	1.18071	3.00574	2.06776	3.15052	1.97349	2.35825	1.09326	1.63555	0.380373	0.734378	0.00165	0.31611
	179.6	2.94561	10.1266	2.29076	4.2435	0.0273471	2.6571	1.17681	3.02216	2.06544	3.16456	1.97508	2.36527	1.09717	1.63787	0.396792	0.733584	-0.00146	0.31843
	179.7	2.98858	10.1234	2.29308	4.23569	0.0320468	2.66333	1.17681	3.0362	2.07716	3.17469	1.9821	2.37229	1.1073	1.64489	0.402224	0.733584	0.0102559	0.330149
	179.8	3.01281	10.1234	2.27666	4.2349	0.0312533	2.65552	1.17369	3.03229	2.07636	3.16846	1.97508	2.37308	1.10028	1.63787	0.399111	0.733584	0.00556	0.323923
	179.9	3.04247	10.1156	2.27276	4.24039	0.0304599	2.66882	1.17211	3.03388	2.08259	3.18177	1.98521	2.36997	1.10809	1.65118	0.406924	0.745303	0.00867	0.334848
	180	3.08153	10.1086	2.27434	4.23178	0.0351596	2.66882	1.17211	3.03699	2.08027	3.1919	1.9813	2.37308	1.12292	1.66131	0.410036	0.750003	0.00867	0.327829
	180.1	3.10576	10.1109	2.26183	4.2435	0.0273471	2.68286	1.17211	3.0362	2.06776	3.19892	1.97819	2.3848	1.12292	1.65661	0.402224	0.740603	0.00867	0.34498
	180.2	3.14873	10.0922	2.24541	4.2396	0.0304599	2.68677	1.16979	3.02997	2.07246	3.19501	1.98991	2.3848	1.11981	1.6574	0.406924	0.74451	0.00165	0.338755
	180.3	3.16826	10.0953	2.23217	4.24192	0.028934	2.69146	1.17681	3.04712	2.06233	3.19501	1.97508	2.39182	1.1167	1.65661	0.396792	0.748416	-0.00848	0.345774
	180.4	3.1925	10.0922	2.22588	4.23258	0.0195346	2.69146	1.16899	3.0448	2.06465	3.18799	1.96257	2.37619	1.10498	1.64959	0.399111	0.729678	-0.00616	0.343454
	180.5	3.23858	10.0883	2.21886	4.2396	0.0351596	2.70086	1.16979	3.04248	2.07557	3.18567	1.96177	2.38559	1.11511	1.65429	0.410036	0.734378	-0.00305	0.355173
	180.6	3.26592	10.0766	2.19933	4.22318	0.0390658	2.68988	1.18151	3.04791	2.08027	3.19422	1.96647	2.38401	1.10809	1.6441	0.406924	0.732791	0.00165	0.346567
	180.7	3.30028	10.0852	2.1798	4.22947	0.0257602	2.70788	1.17912	3.06122	2.07246	3.20441	1.95866	2.3895	1.10809	1.6621	0.406924	0.746097	-0.0100688	0.359079
	180.8	3.34093	10.0656	2.1798	4.21695	0.0398593	2.70007	1.17681	3.04871	2.07246	3.19971	1.95866	2.3848	1.10809	1.6574	0.406924	0.738284	-0.00616	0.357492
	180.9	3.36437	10.0648	2.1798	4.20755	0.0437655	2.69537	1.17449	3.05341	2.06855	3.20441	1.96336	2.37778	1.10498	1.6574	0.403811	0.728885	-0.0131816	0.362192
	181	3.3753	10.0562	2.17278	4.21225	0.0320468	2.69537	1.17211	3.0409	2.06544	3.21143	1.96336	2.3848	1.10339	1.6574	0.390505	0.721866	-0.0147685	0.350473
	181.1	3.40496	10.0367	2.15557	4.18882	0.0257602	2.68207	1.16039	3.02448	2.05604	3.19501	1.94615	2.35666	1.09167	1.64568	0.390505	0.705447	-0.0147685	0.338755
	181.2	3.41436	10.0344	2.14385	4.19272	0.0156283	2.67975	1.14556	3.02057	2.04121	3.19971	1.92741	2.36136	1.08465	1.64959	0.388186	0.710147	-0.0249003	0.350473
	181.3	3.45031	10.0219	2.15325	4.19272	0.0320468	2.67352	1.14556	3.02216	2.05293	3.1966	1.93132	2.35044	1.09326	1.64959	0.395205	0.695315	-0.0178813	0.342661
	181.4	3.48858	10.0149	2.13762	4.1857	0.0273471	2.66412	1.13933	3.00965	2.0428	3.1919	1.9196	2.34885	1.08545	1.63787	0.396792	0.690616	-0.0209941	0.342661
	181.5	3.52062	10.0094	2.12902	4.18802	0.0273471	2.65942	1.14946	3.00495	2.05293	3.17859	1.92741	2.34885	1.08545	1.63317	0.399111	0.678103	-0.022581	0.337961
	181.6	3.54717	10.0055	2.12902	4.18802	0.0156283	2.6477	1.14086	3.00263	2.05134	3.18799	1.9196	2.35355	1.07605	1.63085	0.397524	0.682803	-0.022581	0.335642
	181.7	3.58153	10.0039	2.12432	4.18259	0.0195346	2.64929	1.15727	3.00183	2.05763	3.17707	1.92271	2.34342	1.08075	1.63476	0.411623	0.68439	-0.0249003	0.339548
	181.8	3.62218	10.0023	2.1259	4.17789	0.0156283	2.64929	1.15727	2.99793	2.06074	3.18018	1.93211	2.35355	1.07684	1.63787	0.411623	0.682803	-0.0131816	0.334848
	181.9	3.63311	10.0063	2.11419	4.19504	0.020328	2.65631	1.15727	3.00495	2.06074	3.1872	1.9196	2.36368	1.06903	1.63708	0.410036	0.692935	-0.0249003	0.34498
	182	3.66436	10.0023	2.09697	4.181	0.0148349	2.66412	1.14086	2.99872	2.05293	3.18097	1.9149	2.36606	1.06433	1.63787	0.402224	0.690616	-0.022581	0.338755
	182.1	3.69091	9.98593	2.09307	4.16928	0.0109286	2.66021	1.13854	3.00104	2.05293	3.18799	1.91258	2.37308	1.05731	1.62615	0.395205	0.690616	-0.022581	0.338755
	182.2	3.71514	9.97891	2.07824	4.16617	-0.0086	2.66723	1.14086	3.00574	2.05134	3.18799	1.89537	2.36136	1.05731	1.62615	0.382693	0.690616	-0.022581	0.343454
	182.3	3.73156	9.9758	2.07042	4.16459	-0.0140347	2.67193	1.12761	2.99872	2.03419	3.18018	1.88523	2.36136	1.04638	1.62145	0.377261	0.695315	-0.0327128	0.350473
	182.4	3.74639	9.97421	2.05559	4.16147	-0.0234342	2.66491	1.12132	3.00574	2.02638	3.18018	1.87193	2.35825	1.04168	1.61443	0.367861	0.702334	-0.0444316	0.342661
	182.5	3.76592	9.95938	2.05089	4.15445	-0.0382657	2.66412	1.12291	3.00104	2.0334	3.18018	1.87663	2.36838	1.03308	1.61443	0.370974	0.702334	-0.0421122	0.342661
	182.6	3.78936	9.95627	2.04149	4.16147	-0.0242276	2.6524	1.12523	2.99872	2.0287	3.18488	1.88053	2.37308	1.0448	1.60662	0.370974	0.705447	-0.0303935	0.345774
	182.7	3.80028	9.93985	2.02745	4.15287	-0.0281339	2.6477	1.12132	3.00574	2.02638	3.18018	1.87663	2.36136	1.04248	1.61132	0.368655	0.710147	-0.0249003	0.338755
	182.8	3.8167	9.93045	2.03215	4.14505	-0.0234342	2.64068	1.12602	3.00104	2.04823	3.17078	1.88835	2.35666	1.0495	1.61364	0.387392	0.698428	-0.0178813	0.334055
	182.9	3.82842	9.92111	2.02434	4.13102	-0.0187345	2.63287	1.11119	2.99091	2.05763	3.15674	1.88053	2.34964	1.05261	1.60973	0.392092	0.698428	-0.0147685	0.320017
	183	3.83782	9.92032	2.01964	4.13022	-0.0156217	2.62115	1.12291	2.98621	2.05763	3.16144	1.88523	2.34964	1.0589	1.60741	0.406924	0.698428	-0.00848	0.319223
	183.1	3.84325	9.92502	2.00011	4.12632	-0.0234342	2.62585	1.10961	2.99402	2.04823	3.16456	1.87193	2.34732	1.06122	1.61913	0.395205	0.695315	-0.00616	0.323923
	183.2	3.85265	9.93515	1.98528	4.14194	-0.0187345	2.63598	1.11119	3.00574	2.04121	3.18799	1.87663	2.37308	1.0495	1.63787	0.392092	0.705447	-0.0178813	0.34736
	183.3	3.86278	9.93204	1.98369	4.13022	-0.0234342	2.62817	1.11821	2.99793	2.0381	3.18799	1.87663	2.37149	1.0542	1.63317	0.399111	0.705447	-0.0147685	0.341074
	183.4	3.88701	9.92813	1.98058	4.1185	-0.0242276	2.63366	1.11351	3.00574	2.04042	3.19892	1.87583	2.36918	1.07135	1.63866	0.40613	0.698428	-0.0108622	0.338755
	183.5	3.88701	9.93283	1.96886	4.12009	-0.0351529	2.62585	1.09789	2.99402	2.04432	3.19269	1.88133	2.37076	1.06512	1.63396	0.410036	0.700015	-0.0100688	0.340341
	183.6	3.91436	9.95157	1.96886	4.12552	-0.0312467	2.63757	1.10649	3.00263	2.04902	3.20441	1.88835	2.3848	1.06903	1.64568	0.414736	0.702334	-0.00537	0.35438
	183.7	3.92766	9.94375	1.96575	4.12711	-0.0429654	2.63989	1.09636	2.99793	2.0428	3.21143	1.88993	2.37308	1.06592	1.64568	0.416323	0.702334	-0.0131816	0.365305
	183.8	3.94091	9.93674	1.97667	4.11771	-0.0429654	2.63287	1.08696	2.99793	2.04121	3.21454	1.88053	2.37619	1.06201	1.63787	0.418642	0.707034	-0.00537	0.362192
	183.9	3.94561	9.94375	1.98058	4.12711	-0.0546842	2.62506	1.08696	3.00104	2.03181	3.22394	1.87895	2.37778	1.05963	1.63787	0.413943	0.714053	-0.00305	0.366892
	184	3.94872	9.91873	1.97197	4.10599	-0.0546842	2.59381	1.07524	2.98621	2.02247	3.20282	1.86491	2.36838	1.05731	1.62145	0.395205	0.700747	-0.0147685	0.357492
	184.1	3.96514	9.9133	1.98058	4.10209	-0.0593839	2.58209	1.07756	2.97449	2.03651	3.2005	1.86882	2.34964	1.05261	1.60741	0.402224	0.698428	-0.00305	0.350473
	184.2	3.96825	9.9172	1.97197	4.09586	-0.0632901	2.57507	1.06822	2.96356	2.02949	3.1966	1.86882	2.34964	1.05029	1.61132	0.398318	0.688296	-0.0217875	0.34736
	184.3	3.98937	9.9125	1.99309	4.09586	-0.0499845	2.586	1.08696	2.96356	2.0381	3.19501	1.87193	2.36136	1.06903	1.60583	0.406924	0.702334	-0.0131816	0.35438
	184.4	4.00579	9.9031	1.9962	4.09818	-0.0499845	2.5813	1.08696	2.96588	2.04121	3.19501	1.88133	2.36136	1.06592	1.59881	0.411623	0.700747	-0.00146	0.352793
	184.5	4.01122	9.89377	1.98839	4.08646	-0.0624967	2.56567	1.07994	2.95026	2.04121	3.19269	1.87352	2.35355	1.06433	1.60192	0.399905	0.690616	-0.0147685	0.350473
	184.6	4.01592	9.90079	1.97356	4.07944	-0.057797	2.56726	1.06743	2.95496	2.03419	3.19971	1.86882	2.35355	1.05731	1.5949	0.406924	0.690616	-0.0100688	0.350473
	184.7	4.02764	9.9039	1.98058	4.08023	-0.0523648	2.58209	1.06584	2.95966	2.04042	3.19971	1.87583	2.34964	1.05652	1.60271	0.402224	0.698428	-0.00616	0.346567
	184.8	4.03075	9.91018	1.98369	4.07633	-0.0624967	2.56726	1.06041	2.96668	2.03651	3.1966	1.861	2.34653	1.0495	1.5996	0.387392	0.700015	-0.00616	0.343454
	184.9	4.04485	9.9125	1.97356	4.07633	-0.064816	2.57739	1.0573	2.9784	2.03889	3.19501	1.86882	2.34574	1.04248	1.59881	0.392092	0.702334	-0.0131816	0.350473
	185	4.0667	9.89297	1.98528	4.08646	-0.0585904	2.57428	1.05962	2.9784	2.04511	3.19971	1.87352	2.34574	1.0542	1.59179	0.382693	0.702334	-0.00305	0.350473
	185.1	4.08153	9.88125	1.97899	4.09116	-0.0758023	2.56726	1.05803	2.96668	2.03962	3.20441	1.87193	2.33402	1.06433	1.59881	0.395205	0.694522	0.00476	0.350473
	185.2	4.08935	9.87814	1.98137	4.08805	-0.0742154	2.56726	1.06041	2.95886	2.05372	3.21143	1.87352	2.33872	1.06903	1.591	0.395205	0.685916	0.0141622	0.350473
	185.3	4.09875	9.87655	1.98058	4.09507	-0.0812345	2.56646	1.05101	2.96356	2.04121	3.19971	1.88053	2.33713	1.06042	1.58239	0.395205	0.690616	0.00946	0.350473
	185.4	4.11907	9.89767	1.97747	4.09507	-0.073422	2.5813	1.06432	2.9737	2.04981	3.20362	1.89225	2.35355	1.07373	1.60351	0.408511	0.707034	0.0227681	0.362192
	185.5	4.13231	9.9125	1.96886	4.10599	-0.0820279	2.59381	1.06041	2.99091	2.04823	3.19971	1.88835	2.35355	1.06903	1.61834	0.413943	0.721866	0.0329	0.362192
	185.6	4.14171	9.91952	1.97588	4.1193	-0.0820279	2.59381	1.0479	3.00965	2.04591	3.20362	1.88053	2.36527	1.05731	1.62145	0.406924	0.733584	0.0360128	0.37861
	185.7	4.14715	9.9172	1.96886	4.1146	-0.0914273	2.59851	1.03539	3.00965	2.04823	3.20673	1.88053	2.36997	1.0495	1.63085	0.402224	0.733584	0.0282003	0.373911
	185.8	4.16125	9.91952	1.97747	4.09507	-0.089047	2.59771	1.03148	3.00965	2.04591	3.21143	1.88365	2.36527	1.0495	1.63006	0.403811	0.733584	0.0329	0.373911
	185.9	4.17608	9.92032	1.98058	4.08646	-0.089047	2.60083	1.04088	3.00806	2.05763	3.20282	1.89305	2.37149	1.0542	1.63787	0.41553	0.736697	0.0305806	0.369211
	186	4.17296	9.9086	1.97356	4.07474	-0.0968595	2.5852	1.02135	2.99872	2.04823	3.19581	1.88835	2.36136	1.0495	1.63787	0.402224	0.724978	0.0329	0.362192
	186.1	4.187	9.9172	1.9829	4.08414	-0.0797086	2.59851	1.02678	3.01746	2.05995	3.21222	1.90007	2.37308	1.06122	1.64098	0.418642	0.734378	0.039919	0.373911
	186.2	4.17608	9.91562	1.98528	4.08335	-0.101559	2.60553	1.02135	3.01435	2.04121	3.21143	1.89537	2.36606	1.0534	1.64568	0.406924	0.729678	0.0360128	0.373911
	186.3	4.1878	9.89377	1.96807	4.06461	-0.113278	2.5852	1.02367	3.00104	2.0334	3.18799	1.88365	2.36136	1.03698	1.62615	0.402224	0.722659	0.0282003	0.362192
	186.4	4.19872	9.89297	1.96495	4.07163	-0.105465	2.5946	1.00963	2.99402	2.04121	3.19269	1.88133	2.35355	1.03778	1.62615	0.398318	0.724978	0.0289937	0.362192
	186.5	4.21673	9.89609	1.97747	4.08646	-0.113278	2.61334	1.02837	3.00574	2.0381	3.21143	1.88523	2.36527	1.02997	1.64257	0.416323	0.741397	0.0258809	0.366892
	186.6	4.21044	9.90079	1.98058	4.08335	-0.113278	2.61804	1.02135	3.01044	2.03651	3.20673	1.88053	2.35666	1.02997	1.63787	0.406924	0.746097	0.0375997	0.373911
	186.7	4.22295	9.89767	1.99309	4.07163	-0.108578	2.61725	1.02837	3.01746	2.03419	3.19971	1.87974	2.36136	1.02606	1.63787	0.417849	0.753116	0.0407125	0.373911
	186.8	4.23156	9.89218	2.00322	4.07242	-0.0898404	2.61645	1.0432	3.02838	2.05293	3.20752	1.90086	2.36918	1.03778	1.6488	0.438967	0.764041	0.0524312	0.373117
	186.9	4.23699	9.90549	2.00792	4.09116	-0.0914273	2.63287	1.03148	3.03699	2.04042	3.20752	1.89537	2.38559	1.02997	1.66521	0.433474	0.780459	0.0430318	0.389536
	187	4.25109	9.90079	2.02276	4.08335	-0.089047	2.63757	1.03307	3.04169	2.0334	3.19971	1.90007	2.3848	1.02997	1.66991	0.426455	0.780459	0.0407125	0.381723
	187.1	4.255	9.90469	2.02123	4.09507	-0.0851407	2.64148	1.03697	3.0456	2.02168	3.21302	1.88993	2.39341	1.02685	1.68554	0.423342	0.782046	0.0422994	0.390329
	187.2	4.26281	9.9086	2.03917	4.09427	-0.0906339	2.65082	1.03148	3.05182	2.02168	3.21454	1.90318	2.38791	1.03308	1.68395	0.423342	0.795291	0.0524312	0.396555
	187.3	4.27996	9.90939	2.04619	4.08805	-0.0820279	2.64929	1.03618	3.04871	2.0334	3.21613	1.90708	2.3895	1.03698	1.68554	0.425661	0.789065	0.0516378	0.386423
	187.4	4.28545	9.89767	2.03606	4.08335	-0.089047	2.63287	1.01976	3.03699	2.02168	3.20673	1.88835	2.3895	1.02997	1.66912	0.418642	0.787478	0.0329	0.381723
	187.5	4.30968	9.91171	2.04229	4.09507	-0.0820279	2.64459	1.02916	3.04871	2.03419	3.22315	1.89616	2.40824	1.03076	1.68084	0.414736	0.792178	0.0438253	0.393442
	187.6	4.3214	9.90469	2.04076	4.08805	-0.0968595	2.64929	1.02135	3.05341	2.02168	3.22315	1.89305	2.39963	1.03467	1.67303	0.403811	0.789065	0.0454122	0.398142
	187.7	4.31981	9.90549	2.03447	4.09507	-0.106259	2.65631	1.00182	3.06043	2.01386	3.23096	1.88133	2.40433	1.02215	1.66912	0.402224	0.796878	0.0289937	0.412973
	187.8	4.32451	9.89609	2.02666	4.09507	-0.117978	2.65942	0.995531	3.04871	2.00215	3.21924	1.87583	2.40433	1.00885	1.66912	0.390505	0.803897	0.0289937	0.408274
	187.9	4.3214	9.88827	2.02434	4.09348	-0.108578	2.6524	0.997118	3.04712	2.01386	3.21924	1.88365	2.39963	1.01825	1.66442	0.392092	0.80231	0.0407125	0.396555
	188	4.30889	9.87424	2.00011	4.09586	-0.12109	2.64459	0.970568	3.0448	1.99354	3.21143	1.87663	2.39261	0.999509	1.6574	0.387392	0.799991	0.0211812	0.389536
	188.1	4.29717	9.86874	1.98839	4.08646	-0.113278	2.643	0.977587	3.03308	1.98731	3.20984	1.85868	2.37619	0.995603	1.64098	0.375674	0.787478	0.0180684	0.384836
	188.2	4.29406	9.86484	1.997	4.08335	-0.109372	2.64068	0.982286	3.0448	1.99433	3.21924	1.861	2.38089	1.00262	1.63787	0.392092	0.780459	0.0180684	0.394235
	188.3	4.29949	9.8594	1.9876	4.06852	-0.12109	2.64227	0.976793	3.03388	1.9748	3.20441	1.85942	2.36997	1.00104	1.63787	0.394411	0.782046	0.0203878	0.390329
	188.4	4.28545	9.85	1.9962	4.06302	-0.124997	2.64459	0.968981	3.03699	1.98573	3.21222	1.8618	2.37778	0.99481	1.64568	0.378786	0.783572	0.0133687	0.393442
	188.5	4.29015	9.85391	1.98839	4.07633	-0.132809	2.6524	0.958849	3.03699	1.98341	3.22315	1.86882	2.39182	0.999509	1.64568	0.388186	0.792178	0.0164815	0.405161
	188.6	4.28856	9.85391	1.98528	4.07163	-0.141415	2.67584	0.961962	3.02918	1.98261	3.21143	1.8618	2.37778	0.998716	1.65038	0.395205	0.796878	0.00946	0.393442
	188.7	4.28545	9.8453	1.97899	4.0521	-0.144528	2.68054	0.961168	3.03388	1.96931	3.21143	1.86723	2.3848	0.982297	1.6574	0.387392	0.80701	0.00476	0.396555
	188.8	4.27685	9.8453	1.96495	4.05521	-0.156247	2.69378	0.94713	3.04401	1.97169	3.20282	1.84538	2.38791	0.975278	1.6527	0.375674	0.803103	0.00244	0.392649
	188.9	4.28313	9.84299	1.95873	4.04038	-0.167172	2.69146	0.946337	3.03699	1.95606	3.20282	1.84697	2.38791	0.957334	1.64568	0.363955	0.812503	0.00165	0.389536
	189	4.27764	9.82736	1.95714	4.03727	-0.180478	2.66882	0.939318	3.03699	1.95606	3.20441	1.84068	2.37467	0.962766	1.64727	0.360842	0.808597	0.00165	0.374704
	189.1	4.28545	9.81875	1.97277	4.02085	-0.159359	2.66882	0.950243	3.02918	1.9662	3.19971	1.85398	2.36527	0.971372	1.64178	0.382693	0.80701	0.00635	0.370005
	189.2	4.28545	9.82266	1.95946	4.01303	-0.168759	2.66412	0.936937	3.02216	1.95838	3.19269	1.84458	2.36527	0.966672	1.64489	0.375674	0.811709	0.00867	0.359079
	189.3	4.27373	9.81094	1.96184	4.01773	-0.175778	2.65631	0.94713	3.02918	1.94746	3.19971	1.84849	2.35355	0.960447	1.64959	0.375674	0.799991	0.0125753	0.357492
	189.4	4.28234	9.80783	1.97045	4.01615	-0.167172	2.6524	0.965868	3.02918	1.95295	3.1919	1.85398	2.34885	0.976072	1.63787	0.375674	0.799991	0.0180684	0.362192
	189.5	4.27294	9.81796	1.97118	4.01303	-0.18359	2.65631	0.961168	3.02448	1.94197	3.18018	1.83757	2.35355	0.954954	1.63787	0.375674	0.792178	0.00165	0.350473
	189.6	4.28075	9.81094	1.96105	4.00602	-0.176571	2.6477	0.958055	3.01746	1.94825	3.18018	1.84928	2.35355	0.951841	1.64257	0.382693	0.780459	0.0133687	0.355173
	189.7	4.29015	9.80783	1.97356	4.00522	-0.164059	2.64929	0.958849	3.02216	1.95136	3.17707	1.85398	2.35355	0.959653	1.6527	0.383486	0.780459	0.0211812	0.362192
	189.8	4.28234	9.80624	1.96886	3.99662	-0.162472	2.6477	0.951036	3.01746	1.94044	3.18409	1.84617	2.35355	0.956541	1.64568	0.377261	0.772647	0.0211812	0.35438
	189.9	4.27453	9.80783	1.96575	3.9935	-0.171872	2.6571	0.943224	3.00965	1.92713	3.1872	1.83677	2.34653	0.954954	1.64568	0.367861	0.765628	0.0141622	0.334848
	190	4.27996	9.81485	1.97118	3.9982	-0.169552	2.66412	0.948656	3.02448	1.93183	3.1919	1.84849	2.36527	0.971372	1.64959	0.37488	0.784366	0.0203878	0.346567
	190.1	4.27062	9.81955	1.96886	3.9935	-0.167172	2.66412	0.938524	3.03388	1.92402	3.1919	1.83445	2.35746	0.959653	1.65429	0.360842	0.772647	0.0133687	0.334848
	190.2	4.26824	9.80704	1.96105	3.9888	-0.176571	2.66101	0.922106	3.02918	1.92243	3.18018	1.83989	2.35746	0.958066	1.66131	0.355349	0.769534	0.00165	0.326242
	190.3	4.2589	9.81326	1.95244	4.00132	-0.191403	2.66253	0.915087	3.03699	1.9084	3.18329	1.82585	2.35196	0.955747	1.6527	0.351443	0.767947	0.00476	0.334055
	190.4	4.255	9.79611	1.95092	3.9896	-0.203122	2.6524	0.911974	3.02918	1.89747	3.17316	1.82743	2.34964	0.949521	1.64568	0.341311	0.764041	0.00635	0.319223
	190.5	4.23699	9.79141	1.93682	3.98178	-0.21954	2.64538	0.907274	3.02918	1.89277	3.16376	1.81724	2.34653	0.935422	1.64568	0.328799	0.760928	-0.00616	0.319223
	190.6	4.22295	9.78671	1.93059	3.9849	-0.221859	2.64459	0.903368	3.03229	1.89356	3.14893	1.80943	2.35355	0.933103	1.63787	0.339724	0.760928	-0.0100688	0.312204
	190.7	4.21282	9.77969	1.9298	3.9943	-0.217953	2.64459	0.892443	3.03699	1.88966	3.15363	1.8032	2.35355	0.925291	1.64959	0.329592	0.777347	-0.0131816	0.342661
	190.8	4.21905	9.77658	1.94152	3.9935	-0.206234	2.6477	0.890856	3.04169	1.88807	3.16065	1.8032	2.35355	0.93231	1.6527	0.336611	0.787478	-0.0108622	0.330942
	190.9	4.19793	9.76877	1.92199	3.98337	-0.212521	2.64929	0.887743	3.0409	1.88105	3.15284	1.80864	2.35044	0.919004	1.65429	0.328799	0.777347	-0.022581	0.320017
	191	4.1964	9.75546	1.93291	3.97397	-0.21484	2.64929	0.898668	3.03388	1.88105	3.16065	1.80632	2.35355	0.916685	1.64568	0.324892	0.780459	-0.0217875	0.32313
	191.1	4.18548	9.75705	1.92748	3.96537	-0.217953	2.6477	0.888536	3.02918	1.86933	3.15363	1.79618	2.35666	0.918271	1.64568	0.310061	0.780459	-0.0202006	0.327829
	191.2	4.17528	9.75937	1.9204	3.96927	-0.234372	2.66803	0.871325	3.02838	1.85682	3.16767	1.78208	2.36527	0.915891	1.6527	0.295962	0.787478	-0.0342997	0.330149
	191.3	4.15966	9.73593	1.92278	3.95523	-0.227353	2.6477	0.869005	3.00965	1.86622	3.16065	1.78678	2.35355	0.923704	1.64568	0.305361	0.777347	-0.0374125	0.326242
	191.4	4.15655	9.7258	1.9251	3.94272	-0.234372	2.64068	0.868212	2.99793	1.86152	3.17548	1.78367	2.35355	0.928403	1.63787	0.298342	0.784366	-0.0342997	0.330942
	191.5	4.1386	9.72891	1.91967	3.94584	-0.245297	2.64538	0.85808	3.00885	1.85371	3.18097	1.78758	2.34964	0.918271	1.65038	0.294436	0.783572	-0.0397319	0.330942
	191.6	4.13933	9.7211	1.91729	3.95523	-0.249997	2.64068	0.8557	3.00574	1.85371	3.18799	1.79301	2.34183	0.930723	1.64568	0.288149	0.785159	-0.0303935	0.31611
	191.7	4.11748	9.72268	1.90715	3.96225	-0.261715	2.64618	0.851793	3.01905	1.85371	3.18879	1.79069	2.35044	0.920591	1.65429	0.28583	0.780459	-0.045225	0.32313
	191.8	4.1253	9.70547	1.89776	3.95053	-0.25549	2.63678	0.859606	3.00965	1.84901	3.17548	1.78208	2.35044	0.916685	1.64959	0.28113	0.785159	-0.0374125	0.32313
	191.9	4.1253	9.70077	1.88213	3.94742	-0.260922	2.63208	0.844774	3.01276	1.83497	3.16846	1.77195	2.35746	0.916685	1.64178	0.262392	0.784366	-0.0491313	0.315317
	192	4.11748	9.69375	1.88683	3.94272	-0.253903	2.62976	0.829943	3.01746	1.8451	3.17316	1.77037	2.36057	0.916685	1.64489	0.25928	0.784366	-0.0491313	0.320017
	192.1	4.11748	9.67422	1.90014	3.92319	-0.253903	2.62427	0.833849	3.01276	1.84669	3.16767	1.78367	2.36057	0.908872	1.64489	0.267886	0.779666	-0.0374125	0.322336
	192.2	4.11828	9.66562	1.90245	3.91849	-0.253903	2.60553	0.836962	3.00263	1.84669	3.16065	1.76725	2.35355	0.916685	1.64257	0.278017	0.764041	-0.0374125	0.303598
	192.3	4.1159	9.67032	1.88915	3.91617	-0.265622	2.60864	0.835375	2.99793	1.84901	3.14893	1.76725	2.34183	0.916685	1.63787	0.273318	0.785159	-0.053831	0.306711
	192.4	4.09563	9.67032	1.88842	3.9216	-0.276547	2.61645	0.82213	2.99323	1.83888	3.15204	1.76414	2.34494	0.905759	1.62926	0.25458	0.788272	-0.0639628	0.314524
	192.5	4.09795	9.67032	1.88292	3.91928	-0.276547	2.61413	0.833849	3.00104	1.84901	3.16144	1.76646	2.34653	0.905759	1.63396	0.258486	0.799991	-0.0600566	0.319223
	192.6	4.07372	9.65079	1.86962	3.92087	-0.290646	2.61804	0.827562	2.99561	1.83729	3.16846	1.75474	2.35044	0.908079	1.62304	0.242068	0.789065	-0.0741557	0.31611
	192.7	4.05968	9.65079	1.86419	3.90366	-0.312497	2.60864	0.825243	2.99793	1.83497	3.16846	1.75242	2.33713	0.892454	1.62304	0.235049	0.787478	-0.0834941	0.311411
	192.8	4.062	9.63595	1.85637	3.89505	-0.324215	2.61334	0.82213	2.99091	1.83418	3.16065	1.74772	2.33402	0.894041	1.61834	0.231936	0.792178	-0.0881938	0.31611
	192.9	4.05498	9.63437	1.8626	3.90445	-0.319516	2.61334	0.836962	3.00104	1.8451	3.16535	1.75083	2.33402	0.908872	1.61053	0.235049	0.785159	-0.085081	0.311411
	193	4.04876	9.64297	1.85637	3.91538	-0.312497	2.61804	0.833849	3.00965	1.84669	3.17237	1.76414	2.33872	0.905759	1.62536	0.246767	0.803897	-0.0717753	0.32313
	193.1	4.03936	9.63125	1.84465	3.91379	-0.307797	2.62036	0.81743	2.99793	1.84669	3.16297	1.75242	2.34104	0.904172	1.63317	0.246767	0.799197	-0.0881938	0.310617
	193.2	4.03777	9.62814	1.85009	3.90445	-0.314084	2.60864	0.81743	2.99323	1.85682	3.15363	1.76255	2.33713	0.904172	1.62615	0.242068	0.792178	-0.0881938	0.306711
	193.3	4.04015	9.62344	1.83995	3.90836	-0.304684	2.61334	0.829149	2.98621	1.85682	3.16065	1.76414	2.33402	0.908872	1.62615	0.239748	0.795291	-0.076475	0.311411
	193.4	4.03936	9.61874	1.83995	3.90677	-0.299984	2.60162	0.832262	2.99091	1.87324	3.15284	1.77427	2.33402	0.908872	1.62304	0.258486	0.799991	-0.0733622	0.299692
	193.5	4.02764	9.62424	1.84154	3.89975	-0.292965	2.60632	0.833849	2.99793	1.87794	3.16376	1.77586	2.33481	0.918271	1.63787	0.255373	0.80469	-0.0639628	0.312204
	193.6	4.01983	9.64297	1.83916	3.90445	-0.292965	2.61334	0.836168	3.01276	1.87324	3.17316	1.78288	2.35355	0.92761	1.6527	0.245974	0.811709	-0.0647563	0.330942
	193.7	4.00811	9.64609	1.82744	3.90677	-0.300778	2.61334	0.82213	3.01044	1.87794	3.18018	1.77116	2.35355	0.915891	1.6574	0.238955	0.811709	-0.0647563	0.330942
	193.8	3.99639	9.64377	1.82824	3.89975	-0.292965	2.61804	0.832262	3.01276	1.88026	3.18018	1.77739	2.34183	0.923704	1.6574	0.230349	0.811709	-0.0616435	0.330942
	193.9	3.97686	9.65079	1.81652	3.90445	-0.304684	2.62427	0.82213	3.02997	1.86152	3.18799	1.76884	2.35276	0.906553	1.6535	0.215517	0.811709	-0.0803813	0.338755
	194	3.96984	9.6586	1.8087	3.90287	-0.307797	2.62115	0.812731	3.03308	1.86152	3.19269	1.75944	2.34964	0.908872	1.6582	0.215517	0.799991	-0.0803813	0.338755
	194.1	3.97918	9.65079	1.8087	3.90445	-0.302365	2.60943	0.812731	3.05652	1.86152	3.20282	1.76646	2.35434	0.899473	1.66521	0.222536	0.799991	-0.0733622	0.338755
	194.2	3.97295	9.64377	1.82122	3.89975	-0.292172	2.60943	0.818224	3.06122	1.86152	3.19581	1.75865	2.34964	0.904966	1.6574	0.216311	0.799991	-0.0756816	0.334055
	194.3	3.97845	9.64297	1.82042	3.89115	-0.284359	2.60632	0.814318	3.05963	1.87324	3.18799	1.76414	2.35434	0.906553	1.6574	0.231936	0.799991	-0.0600566	0.331735
	194.4	3.97527	9.65158	1.81572	3.89664	-0.278134	2.62506	0.801012	3.07294	1.86463	3.1966	1.75553	2.37308	0.904172	1.65429	0.230349	0.800784	-0.0733622	0.34736
	194.5	3.98937	9.63827	1.8134	3.87711	-0.273434	2.61334	0.808825	3.06122	1.87403	3.18488	1.76725	2.37308	0.908872	1.6527	0.231936	0.799197	-0.0756816	0.342661
	194.6	4.00811	9.65079	1.82042	3.89194	-0.268734	2.61804	0.81743	3.07605	1.89277	3.19971	1.77116	2.38089	0.913572	1.66521	0.250674	0.811709	-0.0569438	0.342661
	194.7	4.01592	9.65079	1.82042	3.88492	-0.261715	2.62506	0.815111	3.07135	1.89277	3.19971	1.76884	2.38559	0.917478	1.6574	0.243655	0.80469	-0.0569438	0.342661
	194.8	4.02062	9.6625	1.82042	3.87552	-0.261715	2.61645	0.812731	3.07605	1.89277	3.20282	1.77116	2.39261	0.904172	1.65429	0.231142	0.811709	-0.0686625	0.330942
	194.9	4.03466	9.65079	1.81261	3.88492	-0.266415	2.62115	0.812731	3.08075	1.89277	3.19971	1.77348	2.39261	0.915891	1.64098	0.238161	0.811709	-0.069456	0.330942
	195	4.03545	9.6625	1.82042	3.87943	-0.280453	2.62036	0.810411	3.08307	1.9037	3.20673	1.76725	2.38321	0.913572	1.6527	0.227236	0.821841	-0.0803813	0.337961
	195.1	4.04015	9.65079	1.81182	3.8638	-0.278134	2.60162	0.82213	3.07605	1.9131	3.19971	1.76725	2.38089	0.908872	1.64568	0.215517	0.807803	-0.0803813	0.334055
	195.2	4.07683	9.6625	1.80401	3.88492	-0.278134	2.61804	0.82445	3.08466	1.91932	3.21143	1.76255	2.39731	0.904172	1.65038	0.214724	0.811709	-0.0686625	0.350473
	195.3	4.07921	9.65079	1.78685	3.89194	-0.292172	2.63287	0.805712	3.09949	1.917	3.22394	1.75712	2.40433	0.901853	1.6574	0.215517	0.819522	-0.0717753	0.358286
	195.4	4.09093	9.6539	1.79699	3.89505	-0.288266	2.62427	0.81743	3.1026	1.92011	3.21924	1.77116	2.40433	0.904172	1.6574	0.220217	0.824222	-0.0647563	0.358286
	195.5	4.09636	9.65237	1.78447	3.88492	-0.297665	2.62274	0.801012	3.10108	1.92713	3.20832	1.75785	2.40122	0.908872	1.64257	0.214724	0.828128	-0.0663432	0.355173
	195.6	4.10735	9.64297	1.78295	3.87711	-0.300778	2.61334	0.799486	3.09479	1.9217	3.1919	1.75633	2.3848	0.905759	1.63787	0.219424	0.828128	-0.0717753	0.350473
	195.7	4.10967	9.64297	1.77666	3.88883	-0.296078	2.61334	0.804918	3.08777	1.92402	3.18018	1.75163	2.38791	0.89636	1.63787	0.219424	0.835147	-0.076475	0.350473
	195.8	4.1159	9.61874	1.76494	3.88254	-0.297665	2.60083	0.801012	3.08777	1.92243	3.17859	1.74772	2.3848	0.897153	1.63628	0.210818	0.818728	-0.085081	0.337961
	195.9	4.13	9.60702	1.76653	3.87241	-0.297665	2.586	0.802599	3.07215	1.93653	3.16065	1.75944	2.36838	0.908872	1.62615	0.220217	0.796084	-0.0803813	0.32313
	196	4.15185	9.59219	1.75011	3.8693	-0.288266	2.57898	0.797899	3.07526	1.94355	3.16535	1.75474	2.37308	0.908872	1.62304	0.230349	0.799197	-0.0881938	0.311411
	196.1	4.16125	9.6047	1.75011	3.87241	-0.288266	2.59381	0.805712	3.08777	1.93653	3.18018	1.75242	2.38089	0.89874	1.63787	0.239748	0.799991	-0.0834941	0.319223
	196.2	4.16436	9.61172	1.73839	3.8646	-0.300778	2.59381	0.797899	3.08075	1.92713	3.18018	1.73991	2.36918	0.899473	1.62615	0.222536	0.811709	-0.0999125	0.319223
	196.3	4.1925	9.59689	1.73369	3.85599	-0.300778	2.59692	0.797899	3.08777	1.92713	3.18018	1.75163	2.36136	0.908872	1.63085	0.231936	0.811709	-0.0881938	0.319223
	196.4	4.21514	9.60391	1.73528	3.86539	-0.304684	2.60553	0.78618	3.09168	1.94123	3.18018	1.74772	2.37778	0.905759	1.64178	0.235049	0.828128	-0.0913066	0.330942
	196.5	4.22216	9.59219	1.73058	3.87241	-0.304684	2.60162	0.774462	3.09949	1.92713	3.19111	1.74302	2.38089	0.889341	1.63787	0.230349	0.831241	-0.0975932	0.343454
	196.6	4.24328	9.58749	1.73058	3.87241	-0.292965	2.60162	0.778368	3.08777	1.94825	3.18488	1.7407	2.38089	0.889341	1.64098	0.227236	0.834353	-0.0881938	0.350473
	196.7	4.25341	9.58047	1.72356	3.87552	-0.300778	2.59851	0.771349	3.09088	1.94355	3.18329	1.73991	2.37778	0.881528	1.63396	0.220217	0.839053	-0.0881938	0.338755
	196.8	4.28545	9.56875	1.72588	3.8732	-0.285946	2.60553	0.796312	3.08386	1.95838	3.18799	1.74302	2.3848	0.887754	1.63396	0.242068	0.839053	-0.085081	0.338755
	196.9	4.29717	9.57345	1.71416	3.88022	-0.301571	2.60864	0.78618	3.08856	1.95448	3.18097	1.73289	2.37308	0.877622	1.62615	0.235049	0.850772	-0.0952128	0.330942
	197	4.3167	9.57266	1.72045	3.87552	-0.288266	2.60162	0.799486	3.09558	1.95997	3.18799	1.75163	2.3848	0.886228	1.63085	0.248354	0.839053	-0.0913066	0.335642
	197.1	4.34093	9.57107	1.73369	3.87552	-0.299984	2.61334	0.809618	3.0979	1.95136	3.19501	1.74772	2.38321	0.882322	1.64489	0.246767	0.846072	-0.0881938	0.34968
	197.2	4.37218	9.56875	1.73528	3.8732	-0.278134	2.61334	0.812731	3.10028	1.96778	3.18018	1.76414	2.38089	0.90106	1.63787	0.253786	0.839053	-0.0960063	0.345774
	197.3	4.40185	9.56094	1.74541	3.88022	-0.278134	2.60162	0.813524	3.1026	1.98103	3.18799	1.76646	2.37778	0.89636	1.63787	0.261599	0.839053	-0.101499	0.338755
	197.4	4.40655	9.56094	1.71886	3.87711	-0.283566	2.60473	0.802599	3.10028	1.9756	3.19269	1.74772	2.3848	0.877622	1.63787	0.251467	0.839053	-0.102232	0.338755
	197.5	4.43078	9.55392	1.69933	3.87241	-0.292965	2.60162	0.789293	3.09558	1.9709	3.1919	1.74772	2.3848	0.882322	1.62926	0.227236	0.831241	-0.107725	0.338755
	197.6	4.47216	9.55783	1.70403	3.87711	-0.276547	2.61102	0.797899	3.10028	1.98731	3.1966	1.75163	2.38089	0.89636	1.63555	0.243655	0.824222	-0.0960063	0.335642
	197.7	4.48388	9.54452	1.68682	3.87552	-0.290646	2.60162	0.78618	3.09558	1.98182	3.19501	1.73991	2.38089	0.89636	1.63317	0.237368	0.819522	-0.107725	0.330942
	197.8	4.50109	9.53439	1.66338	3.8685	-0.299984	2.59851	0.778368	3.09558	1.96308	3.18799	1.73991	2.38089	0.882322	1.61443	0.235049	0.819522	-0.107725	0.335642
	197.9	4.51903	9.52969	1.64855	3.86539	-0.292965	2.60553	0.766649	3.08777	1.96308	3.18799	1.72819	2.37308	0.877622	1.61132	0.235049	0.819522	-0.112425	0.342661
	198	4.53234	9.52188	1.61889	3.86069	-0.303891	2.59381	0.744005	3.07605	1.95136	3.18018	1.72038	2.37778	0.866697	1.61834	0.228823	0.816409	-0.110838	0.342661
	198.1	4.54717	9.51327	1.61651	3.8638	-0.314084	2.59692	0.747118	3.07605	1.94667	3.17316	1.72349	2.3848	0.86981	1.60662	0.222536	0.80701	-0.119444	0.330942
	198.2	4.56981	9.51486	1.60637	3.88022	-0.304684	2.60553	0.747118	3.07996	1.95606	3.19501	1.72117	2.38791	0.86981	1.61834	0.230349	0.823428	-0.115538	0.334848
	198.3	4.57451	9.52188	1.58995	3.88022	-0.307797	2.59851	0.742418	3.07996	1.95136	3.18799	1.72819	2.39261	0.861997	1.61834	0.215517	0.820315	-0.115538	0.326242
	198.4	4.59563	9.51407	1.57042	3.87241	-0.307797	2.60553	0.756517	3.07996	1.95918	3.18799	1.72508	2.39261	0.854978	1.61053	0.224917	0.818728	-0.119444	0.330942
	198.5	4.60576	9.50235	1.5587	3.86069	-0.325802	2.59692	0.742418	3.07294	1.94667	3.18799	1.70707	2.39261	0.845579	1.61364	0.210818	0.811709	-0.131956	0.330942
	198.6	4.6292	9.49765	1.55401	3.86069	-0.324215	2.59692	0.742418	3.07526	1.95606	3.18329	1.70866	2.37619	0.845579	1.61834	0.210818	0.80701	-0.127256	0.31843
	198.7	4.63231	9.50314	1.53917	3.8638	-0.319516	2.5899	0.751818	3.07916	1.95136	3.17627	1.70164	2.38169	0.843259	1.62615	0.215517	0.807803	-0.134275	0.319223
	198.8	4.65655	9.51327	1.52745	3.8732	-0.336728	2.61413	0.742418	3.09558	1.94667	3.18799	1.70396	2.39261	0.836973	1.62615	0.203799	0.819522	-0.143675	0.319223
	198.9	4.66826	9.51016	1.50481	3.86069	-0.346859	2.62115	0.735399	3.09558	1.93653	3.18799	1.68681	2.39261	0.831541	1.62615	0.200686	0.819522	-0.153807	0.319223
	199	4.67608	9.50705	1.48369	3.8693	-0.358578	2.63287	0.727587	3.09247	1.92402	3.18488	1.68443	2.40122	0.823728	1.62774	0.192873	0.832828	-0.163206	0.327829
	199.1	4.69951	9.50705	1.50011	3.8646	-0.34454	2.62506	0.724474	3.07996	1.94044	3.18488	1.70085	2.38791	0.830747	1.62225	0.214724	0.830447	-0.158506	0.32313
	199.2	4.70733	9.51407	1.48058	3.8638	-0.356259	2.62115	0.718187	3.08777	1.94276	3.19971	1.68443	2.39731	0.82916	1.63006	0.203005	0.831241	-0.166319	0.335642
	199.3	4.72997	9.51407	1.48058	3.86069	-0.350766	2.61804	0.715868	3.07605	1.93495	3.21143	1.68211	2.40433	0.826841	1.63317	0.195986	0.819522	-0.170225	0.342661
	199.4	4.73156	9.50235	1.45714	3.86539	-0.351559	2.61334	0.705736	3.07605	1.93653	3.21143	1.68602	2.39261	0.823728	1.63787	0.185854	0.819522	-0.173338	0.342661
	199.5	4.75109	9.50546	1.45403	3.86069	-0.33984	2.60553	0.700243	3.06824	1.94355	3.21454	1.68132	2.39731	0.823728	1.63787	0.199892	0.824222	-0.18585	0.330942
	199.6	4.76983	9.49765	1.45324	3.84818	-0.33984	2.58911	0.688524	3.05182	1.93574	3.19971	1.68443	2.39182	0.830747	1.63317	0.188174	0.814029	-0.18115	0.321543
	199.7	4.77605	9.48361	1.44933	3.84586	-0.343747	2.57739	0.69475	3.0448	1.93885	3.19111	1.68443	2.3848	0.83386	1.61443	0.183474	0.807803	-0.182737	0.323923
	199.8	4.78625	9.48593	1.43291	3.83335	-0.343747	2.56726	0.684618	3.02918	1.93653	3.18018	1.66569	2.36527	0.822141	1.60662	0.179568	0.799991	-0.186643	0.32313
[truncated: 1,152 more rows]

## Sheet: Figure 3g
	Figure 3g	Concentration (uM)	Response Unit (RU)
		200	1544.54	1542.78
		100	1493.74	1494.76
		50	1411.52	1410.81
		25	1268.21	1269.03
		12.5	1054.36	1057.34
		6.25	800.905	803.073
		3.1	541.316	543.27
		1.56	280.36	280.534
		0.7	124.219	127.663
		0	0	0

## Sheet: Figure 5a-e
Figure 5a	KF9 paptide (nM)	GV88			GV90			GV96
% IFN-γ+ CD8+ T cells	0	0.58	1.75	1.95	0.14	0.1	0.13	0.68	0.29	0.44
	0.01	1.83	0.92	1.92	0.28	0.38	0	0.31	0.13	0.33
	0.1	2.12	2.06	2.13	0.58	0.43	0.48	0.45	0.48	0.63
	1	15.4	14	15.4	2.56	3.93	3.88	6.75	7.17	8.41
	10	62.7	64.4	69.5	51.6	48.6	52.6	45.8	47.9	47.5
	100	83.2	85.2	87	83.2	84.4	84.2	80.4	77.8	79.1
Figure 5b	ET ratio	GV88
% IFN-γ+ CD8+ T cells		Mock			Nucleocapsid			% IFN-γ+ CD8+ T cells	Donor ID	Mock			Nucleocapsid
	1:4	2.24	0.97	1.33	36.3	36.3	37.1		GV69	0.18	0.24	0.077	11.3	9.81	10.7
	1:1	1.9	1.76	2.4	29.1	23.9	25.3		GV73	0	0.028	0	11.4	11	9.3
									GV66	0.92	0.62	0.72	10.3	12.2	11.6
	ET ratio	GV90							GV88	2.24	0.97	1.33	36.3	36.3	37.1
		Mock			Nucleocapsid				GV90	0.11	0.24	0.13	22.4	25	24
	1:4	0.11	0.24	0.13	22.4	25	24		GV92	6.14	5.26	5.74	15	16.9	16
	1:1	0	0	0	14.9	15	16.6		DC6	0.21	0.76	0.17	36.2	35.7	42.1
									GV96	0.39	0.43	0.24	17.4	16.3	16.7
	ET ratio	GV96
		Mock			Nucleocapsid
	1:4	0.39	0.43	0.24	17.4	16.3	16.7
	1:1	0.6	0.23	0.48	11.3	11.3	10.5
Figure 5c	Donor ID	Mock			Nucleocapsid
% CD107a+ CD8+ T cells	GV69	0.14	0.12	0.31	8.69	8.14	8.57
	GV73	0.11	0.11	0.13	9.71	9.43	8.13
	GV66	0.77	0.43	0.26	7.05	7.88	8.18
	GV88	3.85	3.87	3.24	40.3	38.1	39.3
	GV90	0.11	0.36	0.79	32.7	34.7	37.8
	GV92	10	10.5	10.8	22	21.9	23.8
	DC6	3.22	3.48	3.2	39.4	40.7	44.7
	GV96	1.57	2.15	1.32	26	25.8	25.1
	DC6													DC6
	QI9/A24-specific T cells													KF9/C12-specific T cells
	prototype			BA.1			BA.2			BA.5				prototype			BA.1			BA.2			BA.5
Figure 5d	None	1:1	2:1	None	1:1	2:1	None	1:1	2:1	None	1:1	2:1		None	1:1	2:1	None	1:1	2:1	None	1:1	2:1	None	1:1	2:1
Relative viral copy	1	0.566876	0.404386	1	0.33	0.23	1	0.37	0.29	1	0.23	0.23		1	0.319617	0.194767	1	0.06	0.08	1	0.12	0.09	1	0.044	0.025
		0.292904	0.356532		0.32	0.25		0.35	0.27		0.23	0.23			0.251502	0.188647		0.06	0.06		0.12	0.1		0.049	0.022
		0.46223	0.327084		0.32	0.24		0.3	0.33		0.23	0.25			0.201097	0.15		0.05	0.05		0.08	0.08		0.034	0.019
	GV69													GV69
	QI9/A24-specific T cells													KF9/C12-specific T cells
	prototype			BA.1			BA.2			BA.5				prototype			BA.1			BA.2			BA.5
	None	1:1	2:1	None	1:1	2:1	None	1:1	2:1	None	1:1	2:1		None	1:1	2:1	None	1:1	2:1	None	1:1	2:1	None	1:1	2:1
	1	0.35	0.36	1	0.19	0.1	1	0.27	0.21	1	0.36	0.28		1	0.21	0.08	1	0.02	0.015	1	0.02	0.02	1	0.04	0.02
		0.49	0.34		0.11	0.11		0.28	0.23		0.24	0.28			0.14	0.06		0.013	0.015		0.01	0.02		0.03	0.01
		0.38	0.37		0.14	0.11		0.32	0.2		0.24	0.26			0.08	0.07		0.017	0.012		0.02	0.02		0.03	0.02
															0.16	0.1		0.012	0.011		0.02	0.02		0.03	0.02
Figure 5e	Prototype
Relative viral copy	donor ID	QI9/A24	donor ID	KF9/C12
	GV69	0.41	GV66	0.16
	GV88	0.33	GV69	0.15
	GV90	0.34	GV73	0.1
	GV92	0.35	GV88	0.07
	DC6	0.44	GV90	0.11
			DC6	0.26

## Sheet: Figure 6
Figure 6a (upper)	Donor ID	N overlapping peptide pools
		1-2	3-4	5-6	7-8	9-10	11-12	13-14	15-16	17-18	19-20	21-22	23-24	25-26	27-28	29-30	31-32	33-34	35-36	37-38	39-40	41-42	43-44	45-46	47-48	49-50	51-52	53-54	55-56	57-58	59-60	61-62	63-64	65-66	67-68	69-70	71-72	73-74	75-76	77-78	79-80	81-82	83-84	85-86	87-88	89-90	91-92	93-94	95-96
SFU/106 PBMC	GV66	40	0	0	5	5	10	50	15	25	0	15	30	5	5	5	5	25	15	45	10	10	5	5	0	5	25	0	5	0	5	5	5	20	15	10	25	20	45	15	5	10	0	5	20	10	10	5	10
	GV69	10	5	10	10	0	0	10	15	10	10	20	5	20	5	10	20	5	5	0	15	5	5	0	10	10	0	5	0	10	15	0	10	20	55	5	35	10	5	10	10	10	0	5	10	10	0	10	20
	GV73	15	25	30	0	10	25	25	10	20	5	0	10	20	5	5	60	25	10	0	10	5	15	0	25	15	0	0	10	10	10	10	15	20	10	10	0	20	5	0	5	10	20	20	30	0	5	0	15
	GV88	10	10	10	10	5	15	35	10	0	0	10	0	5	35	10	0	0	0	0	0	15	5	0	0	0	0	20	5	70	5	0	15	5	0	0	5	0	0	0	0	10	5	10	5	0	0	0	0
	GV96	0	15	10	0	20	40	20	5	5	20	0	5	15	120	0	10	0	5	5	10	20	20	56	5	0	10	5	0	10	15	15	15	10	0	0	0	25	70	10	15	5	0	10	10	10	15	60	20
	GV33-1	0	0	0	0	5	5	0	5	5	0	0	0	5	10	0	0	0	10	5	0	0	0	0	5	0	0	10	0	0	5	0	0	10	0	5	0	0	0	0	10	10	0	5	5	0	0	15	10
	GV75	5	0	10	5	10	15	5	0	0	0	0	10	5	90	0	5	0	0	5	0	0	0	10	10	5	10	0	5	0	0	5	0	15	5	0	0	15	0	10	0	5	0	0	0	0	0	10	20
Figure 6a (lower)		N overlapping peptide pools
		1-2	3-4	5-6	7-8	9-10	11-12	13-14	15-16	17-18	19-20	21-22	23-24	25-26	27-28	29-30	31-32	33-34	35-36	37-38	39-40	41-42	43-44	45-46	47-48	49-50	51-52	53-54	55-56	57-58	59-60	61-62	63-64	65-66	67-68	69-70	71-72	73-74	75-76	77-78	79-80	81-82	83-84	85-86	87-88	89-90	91-92	93-94	95-96
	% responders	42.9	42.9	57.1	14.3	42.9	71.4	57.1	42.9	28.6	14.3	42.9	42.9	42.9	57.1	14.3	42.9	28.6	42.9	14.3	57.1	42.9	28.6	28.6	28.6	14.3	42.9	28.6	14.3	42.9	28.6	28.6	42.9	85.7	42.9	28.6	28.6	57.1	28.6	42.9	28.6	57.1	14.3	42.9	42.9	28.6	28.6	42.9	85.7
Figure 6b	HLA-C*12:02-negative donors		HLA-C*12:02-positive donors
% KF9/C12 tetramer+ CD8+ T cells	Donor ID	ctl	Donor ID	1 mo	2-3 mo	6 mo	12 mo
	CAK-13	0.029	GV66	0.29	0.14	0.081	0.044
	CAK-14	0.014	GV69	0.081	0.036	0.042	0.077
	CAK-20	0.023	GV73	0.34	0.1	0.05	0.06
			GV88	0.59		0.13	0.11
			GV96	0.28		0.066	0.062
			GV33-1	0.42	0.058	0.043	0.056
			GV75	0.3	0.21	0.16	0.04
	Donor ID	1 mo				2-3 mo				6 mo				12 mo
Figure 6c		TEMRA	TEM	TCM	Naïve	TEMRA	TEM	TCM	Naïve	TEMRA	TEM	TCM	Naïve	TEMRA	TEM	TCM	Naïve
% KF9/C12 tetramer+ CD8+ T cells	GV66	42.7	47.6	5.65	4.03	62.9	18	2.25	16.9	66	16	2	16	42.5	10	12.5	35
	DC3	72.7	27.3	0	0
	GV69	26.8	66.7	2.44	4.07	66.7	16.7	0	16.7	80	20	0	0	93.8	0	0	6.25
	GV73	3.47	66	27.1	3.47	35.6	26.7	8.89	28.9	72.7	13.6	0	13.6	41.4	27.6	10.3	20.7
	GV93	62.9	23.6	4.49	8.99
	GV88	52.2	28.7	4.63	14.5					69.7	25.3	0	5.05	50	10	2	38
	GV96	54	41	1	4					75.8	12.1	0	12.1	51.6	3.23	9.68	35.5
	DC6	32	45.5	4.76	17.7
	GV75	54.7	43.1	0.55	1.66	20.5	34.1	26.5	18.9	30.1	41.9	12.9	15.1	44	40	0	16
	GV33-1	39.8	35.4	15.5	9.32	44.4	14.8	3.7	37	38.1	19	9.52	33.3	25	15	10	50
	GV90	78.9	21.1	0	0
	GV92	80	3.33	3.33	13.3
	Donor ID	6 month			12 month
Figure 6d		None	Nuc OLP	KF9	None	Nuc OLP	KF9
% CTVlow KF9/C12 tetramer+ CD8+ T cells	GV66	0.013	3.39	4.35	0.018	0.8	0.89
	GV69	0	0.89	0.95	0.016	1.6	0.36
	GV73	0.00795	9.51	16.8	0.019	0.54	0.29
	GV88	0.13	13	21.9	0.01	9.63	7.82
	GV96	0.00432	18.3	11.7	0.019	3.92	2.68
	GV33-1	0	1.3	1.48	0.0045	6.98	0.5
	GV75	0.018	2.83	2.4	0.01	1.14	2.01
Figure 6d	Donor ID	6 month				12 month
% KF9/C12 tetramer+ CD8+ T cells		TEMRA	TEM	TCM	Naïve	TEMRA	TEM	TCM	Naïve
	GV66	15.5	82.1	1.49	0.94	93.4	0.49	6.16	0
	GV69	11.7	81.6	5.61	1.02	90	0	10	0
	GV73	15.2	82.8	1.63	0.46	54.5	41.1	2.76	1.38
	GV88	19.7	70	6.68	3.63	20.2	44.3	22.7	12.8
	GV96	57.4	40.6	0.71	1.35	38.4	58.4	1.71	1.53
	GV33-1	12.7	81.6	4.12	1.55	3.07	66.9	30.1	0
	GV75	37	47.7	6.6	5.35	5.27	72.9	19.1	2.68
[truncated: 4 more columns]

## Sheet: Supplementary Figure 1e
Supplementary Figure 1e	Temperature	HLA-C*12:02-KF9				HLA-C*12:02-KF9-Q2				HLA-C*14:02-KF9
	25					135752	58765.1	50297	85973.8	88286.8	70164.4	73094.7	86684.1
	25.5					135261	58873.5	48989.3	82893.7	85800.2	69770.2	73930.8	86376.7
	26					133702	58365	49278.9	83132.1	85602	69767	73542.2	87206
	26.5					133028	58743.1	49725.2	82193.8	85741.3	70613.8	74238.5	88213.4
	27					133064	58804.8	48063.3	82695.9	85274.9	70094.4	73875.8	88947.9
	27.5					132911	59504.2	49803.4	83079.1	84334.2	71164.8	75954.6	88594.3
	28					132110	59647.5	49976.5	82314.4	85015.2	71315.7	75632.3	90061.2
	28.5					132695	59727	50777.6	82368	83665	70712.1	77495.6	90235.8
	29					132554	61403.5	50673.9	81852.8	83740.1	71707.4	77628.1	91345.6
	29.5					133471	61327.4	51209.7	82217.1	81903	72272.3	79009.6	93157.7
	30					133458	61869.6	49958.7	81415.9	82668.1	73631.6	81109.8	94689.3
	30.5					135197	63836.8	51552.5	80648.9	82350.3	73635.2	82428	97057.8
	31					136976	65404	52326.8	82412.7	81487.3	74093.3	84952.5	98354.7
	31.5					137915	66225.2	53954.8	82491.8	80954.3	74659	87501.4	101240
	32					138908	67332.3	54245	82510.4	81336.4	76212	90178.8	102748
	32.5					140302	68135.2	55953.3	82606	81311.2	76524.8	93946.2	106890
	33					142082	70396.6	56112.1	82450.4	80435.8	78426.4	96564.5	110941
	33.5					144740	72671.9	57499.7	84559.9	80079	78934	100487	114172
	34					146595	74039.7	60050.5	84611.5	80633.5	80812.5	105366	118839
	34.5					148496	76593.3	60663.4	84834	80804.7	81951.3	109197	123939
	35					152015	79028.9	61750.1	85508	80348	83022.5	115822	129136
	35.5					153312	81895.3	63487.2	86705.9	80948.1	85198.5	121801	136894
	36					159344	83834.9	66218	88914.2	82658.6	86653.3	129066	144387
	36.5					161957	88833.8	68752.4	88349.9	82558.1	89727.6	135905	151568
	37					166098	91889.9	69217.5	90803.9	82801.5	91950.1	145028	160342
	37.5					170469	94515.5	72166.9	90341.4	82903.8	94983.5	154685	171607
	38					175253	98309.9	75665.2	93905.5	84308.2	97577.4	165618	183111
	38.5					181257	102479	78521.4	95082	84148.3	100300	177207	194815
	39					188696	107266	81245.1	97193.6	85049.8	104167	190551	209584
	39.5					194700	113760	84857.3	99363.2	85974	107134	203584	223070
	40					200853	117966	88915.2	101328	87736.4	110153	220421	239283
	40.5					208012	124254	92248.7	105880	89048.2	114288	236333	256247
	41	8084.49	30330.1	10371.8	21739.1	216968	129091	95871	107296	90339.2	118942	253968	275748
	41.5	7690.57	30314.6	10871.6	20684.6	226742	136777	100100	110728	91193.5	122789	272367	296254
	42	7637.1	31034.2	11215.9	21886.6	237188	143188	105527	114193	92917.8	126713	293709	316717
	42.5	8328.89	30464.3	11995.8	22706.1	248798	151207	111509	118348	94830.2	130866	314290	339856
	43	8410.18	31699.5	12387.7	23688.8	259865	160855	116280	122815	96517.5	136399	336121	362778
	43.5	8809.42	31074.2	12022.6	24314.7	273735	168229	123099	128147	97893.4	141055	360389	387337
	44	9047.16	31460	12762.7	24491.9	287129	175298	128252	131863	100652	145074	383714	412285
	44.5	9414.77	32314	14334.6	24380.3	302909	186666	135243	138062	102250	149878	408250	436566
	45	8826.43	33066.2	14991.2	25816.2	319747	197583	142118	142865	104756	153895	431013	462885
	45.5	10491.8	34253.1	15251.1	26302.6	337103	208707	149747	149616	105938	157702	455563	487262
	46	10074.6	33250.6	15676.5	26197	354673	220087	160158	156157	108268	162447	479446	512460
	46.5	11174.2	34481.4	16932.6	27845.2	376569	232610	167526	163299	109713	165425	501450	536002
	47	10931.8	35879.5	17221.1	29173.3	397858	245117	173720	171752	111765	169383	522837	557874
	47.5	11713.9	36195	18013.6	29149.4	418979	259079	184935	178565	113494	171810	542490	578494
	48	12262.3	37081.6	19356.8	30177	441791	274168	193693	187947	116021	174457	560186	598715
	48.5	12920.2	38936.5	20343.4	31748.9	463756	285543	204660	195761	116475	178240	574788	615330
	49	12822.9	39404.3	21710.7	32617.8	486487	301457	214565	206212	118247	178538	587671	628786
	49.5	13876.9	40983.9	22659.2	32487.3	507691	314982	225179	213966	119729	179653	600156	642077
	50	14964.2	42662.2	24410.2	33944.3	530259	328020	234750	225481	120727	181503	609074	652408
	50.5	15569.7	43540.3	25160.9	35403.7	549119	342233	243345	233141	121013	181311	616968	660247
	51	16225.9	44596.1	25856.1	35889.6	566718	354816	252385	243327	121877	180929	622515	666331
	51.5	17187.3	46503.2	27500.2	38526.2	582833	366044	260788	252531	122144	181072	626150	670578
	52	18573.9	48138.7	28367	39200.1	596940	376551	269797	262573	122518	180506	626573	672927
	52.5	18857.7	50240.7	29273.2	40214.7	610285	386200	277372	271229	123168	178647	626120	670868
	53	19981.6	52764.7	30893.8	42253.9	621667	392926	282912	280296	122293	177586	624545	668322
	53.5	21299.2	54614	32493	43004.7	630904	398165	288799	289185	122067	176090	619985	665388
	54	22723.3	55543.2	34509.6	45894.6	640933	405630	293944	297755	122198	174050	613622	659988
	54.5	24547	59218.1	35592.8	46694	645769	409780	298022	308268	120638	172280	609580	651973
	55	25728.4	61766.2	38417.5	47938.6	651505	412013	304360	322144	119695	169350	601895	645024
	55.5	26608.1	64136.7	39996.4	50252.5	657307	416039	315576	335513	119972	167776	595221	638722
	56	28399.2	65960.3	41734.2	50788.4	660041	422530	330835	351219	118518	165958	588753	630372
	56.5	29974.9	69116.4	42990.1	53432.1	664997	433627	340211	365658	118053	163164	579775	623526
	57	30415.4	72505.9	45169.6	54992.1	683598	451275	348970	376435	117236	161685	573066	614289
	57.5	33136.5	76573.7	46986.9	56759.9	717753	463276	353688	383831	116415	159941	564851	606404
	58	34469	78971.4	48979.4	59194.1	744409	469489	357177	392292	115249	157102	558456	599486
	58.5	36630.3	81513.6	51164.3	61834.6	756293	472506	357049	395759
	59	37633.8	84926	54419	62862.2	760550	474832	359390	399002
	59.5	39585.3	88373.7	56677.2	65216.6	762166	474504	360767	401343
	60	41257.8	90704.7	59210.5	67299.8	763396	474622	361202	403774
	60.5	43079.2	93787.2	61150.9	68898.6	760066	474534	360272	404074
	61	44066.7	97156.9	63505.8	70963.4	757175	473675	362401	405988
	61.5	45594	100503	66394.6	74490.3	756619	472951	361877	407446
	62	49390.4	103751	68688.6	77204.4	752353	471316	362204	406735
	62.5	49253.8	105656	71503.9	79019.9	749264	470766	362967	406326
	63	51506.4	110283	73599.6	80618.9	748199	469176	360839	405930
	63.5	53563.9	111670	77048	82473.1	745371	469692	361790	405275
	64	54590	113810	78739	85204.1	743134	468366	362000	405628
	64.5	55043.5	116773	81908.2	86046.3	741837	468207	361664	404258
	65	56772.8	118032	83759	88995.8	738558	467522	361731	402798
	65.5	58049.9	120332	85175	89626.9	739097	467328	361823	402462
	66	58524.1	120587	87451.8	91297.4	735853	468345	360457	401132
	66.5	59247.8	121152	89355.7	92618.7	733348	467443	360845	400771
	67	60261.7	122261	90444.4	93836.6	733224	467519	360062	398361
	67.5	60556.9	122051	91464.1	94626.9	729300	468917	361608	396739
	68	59417.4	122474	93195.2	95369.7	726725	466593	360067	393479
	68.5	60658.8	122538	93609.7	95160	725178	467869	360468	390289
	69	59732.9	121379	94782.4	95702.5	720625	467998	360003	389407
	69.5	60410.7	121231	94843.1	96560	716843	467769	358889	386874
	70	60504	119920	95581.6	96569.4	713883	467226	355439	383451
	70.5	59577.5	118491	95625.2	96819.3	708906	465782	355552	380691
	71	58669.7	118544	96426.9	97020.1	704146	464357	354039	377525
	71.5	59255.4	117759	97039.5	96716.5	698117	462477	349554	374652
	72	58063.2	115636	97346.9	97325.9	692029	459084	346403	372525
	72.5	57479.4	113732	96791.7	98103.2	690236	456838	344547	366918
	73	57039.8	112964	96862	97409.4	682426	455362	341251	365457
	73.5	55440.9	111652	98092.3	97359.6	679164	451691	337835	361790
	74	55363	108567	97981.9	96571.4	673418	449904	335361	359866
	74.5	54137.4	107354	97945.3	95754.8	669993	447139	332595	357394
	75	53243.1	105905	97606.8	96411.8	664989	442627	330088	354800
	75.5	52915.2	103585	97401.5	96481.6	659396	439995	327032	351373

[truncated: 3 more sheets: Supplementary Figure 1k, Supplementary Figure 4, Supplementary Figure 5]
